# Supplementary material for: A Combinatorial Single-Molecule Real-Time and Illumina Sequencing Analysis of Postembryonic Gene Expression in the Asian Citrus Psyllid Diaphorina citri
Source: Insects. 2024 May 28;15(6):391. doi: 10.3390/insects15060391 (PMC11203772; doi:10.3390/insects15060391)
Supplement: Supplementary file 1 [file insects-15-00391-s001.zip › Table S1.xlsx]

## Sheet: Sheet1
All primers used in this study.
Primers		Sequences	Purpose
MTL-like protein	F	GGAGCAGGGTTTCGTTATCG	RT-qPCR analysis
	R	GGGATTGTAGCGATTGATTGC
Serine Protease esterase-like	F	TCAAGCGTTACCCAGCACCTA
	R	AATCCCCATCCTGCCACAAT
Transferrin	F	AAAAATCCGAGTCGCCTTCA
	R	GCACAACGCCCAAGTTACAGT
Circadian clock-controlled protein	F	AAGTGGAGCAACACGAGGGT
	R	TTCTTGATGCGGAGTTCGG
Repetitive proline-rich cell wall protein	F	TACCACCCATCTACGACCCAG
	R	TGGTGGGACATAAACTGGGG
FAD-liked sulfhydryl oxidase ALR	F	TATCCTGAGAAACCCACGGC
	R	AACCCAGCACAGCCATCCT
Cathepsin L1-like	F	GACAATCGGGTCAACGAAGTG
	R	TCATCCGTCTCCTTGCCATC
Vitellogenin-1-like	F	CAAGGATACCGTGCTGAAAACA
	R	GGTGATGGTCTTGTTGGGGTT
Glycine-rich cell wall structural protein 1.8	F	TCCCTTGTCGTCTTGGCTCAC
	R	GCTGCTGTAACCACCACCTCC
Histone-lysine N-methyltransferase	F	GTCTGTATGAACCTGGTGGGC
	R	GTTCCGTTCCTGGTGTCGTT
Pupal cuticle protein C1B	F	TCGCCGTTTTCGCTTCTCT
	R	ACACGGAAGGGCTTGATACG
Elastin	F	CACCAAGGAAAACAAAAACGG
	R	GGACTGGCGGACACATAAGC
DcYki	F	AATCCCTATTCACCTTCAGCGT
	R	ATGGCTTGCTGGCGTATGAT
DcSalvador	F	AAGAAATGGAAGGCGAAGC
	R	GGGAGTGAAGTGGTAAGGCA
Dc14-3-3	F	GTGGAGGCGATGAAGAAG
	R	TAGCGGTGGTAGTCTCCTT
DcDmyc	F	AACCCAGTTCTGTGAGTAAGC
	R	GGTGGTCGCTCTGCTAAA
DcDs	F	GTGGATAAGGATGACGGAAGCA
	R	TGAAGGTTGGTCGGTTGTCG
DcEd	F	CAAGGTTGCCTACGAGATGAATG
	R	GTTGTAATCGCCATAATCGTAATCC
DcHth	F	ATATCGCCGTATTCTCCAAACA
	R	CCGTCATTTCCATTGGTCGT
Dcwg	F	ACTGAGAAGAAAACAGAGGCGG
	R	CCTCGCAAGAAGTTCCTCGTA
DcGAPDH	F	CATGGCAAGTTCAACGGTGA
	R	CGATGCCTTCTCAATGGTGG
dsDcYki	F	TAATACGACTCACTATAGGGAATCATACGCCAGCAAGCCA	dsRNA synthesis
	R	TAATACGACTCACTATAGGGTTCTCCCAACTGAAGTGATGCC
dsGFP	F	TAATACGACTCACTATAGGCAGTGCTTCAGCCGCTACCC
	R	TAATACGACTCACTATAGGACTCCAGCAGGACCATGTGAT
