# Supplementary material for: A Combinatorial Single-Molecule Real-Time and Illumina Sequencing Analysis of Postembryonic Gene Expression in the Asian Citrus Psyllid Diaphorina citri
Source: Insects. 2024 May 28;15(6):391. doi: 10.3390/insects15060391 (PMC11203772; doi:10.3390/insects15060391)
Supplement: Supplementary file 1 [file insects-15-00391-s001.zip › Table S5.xlsx]

## Sheet: novel.iso.fa.pep.complete.stat
Length distribution of predicted ORF
Length	Numbers	Percent (100%)
0~100	621	11.3
100~200	1300	23.65
200~300	1104	20.09
300~400	929	16.9
400~500	654	11.9
500~600	406	7.39
600~700	204	3.71
700~800	134	2.44
800~900	56	1.02
900~1000	44	0.8
1000~1100	16	0.29
1100~1200	13	0.24
1200~1300	9	0.16
1300~1400	3	0.05
1400~1500	1	0.02
1600~1700	1	0.02
1700~1800	1	0.02
