# Supplementary material for: A Combinatorial Single-Molecule Real-Time and Illumina Sequencing Analysis of Postembryonic Gene Expression in the Asian Citrus Psyllid Diaphorina citri
Source: Insects. 2024 May 28;15(6):391. doi: 10.3390/insects15060391 (PMC11203772; doi:10.3390/insects15060391)
Supplement: Supplementary file 1 [file insects-15-00391-s001.zip › Table S6.xlsx]

## Sheet: TF_classification
Statistical analysis of different types of transcription factors.
#ID	Family	Type
PB.1065.1	ZBTB	TF
PB.1065.10	ZBTB	TF
PB.1065.2	ZBTB	TF
PB.1065.4	ZBTB	TF
PB.1065.5	ZBTB	TF
PB.1065.5	ZBTB	TF
PB.1065.8	ZBTB	TF
PB.1065.9	ZBTB	TF
PB.1067.1	zf-C2H2	TF
PB.1074.1	ZBTB	TF
PB.1074.4	ZBTB	TF
PB.1074.5	ZBTB	TF
PB.1074.6	ZBTB	TF
PB.1095.1	TF_bZIP	TF
PB.1095.2	TF_bZIP	TF
PB.1095.2	TF_bZIP	TF
PB.1095.3	TF_bZIP	TF
PB.1095.4	TF_bZIP	TF
PB.1095.5	TF_bZIP	TF
PB.1104.1	HMG	TF
PB.1104.2	HMG	TF
PB.1116.1	HMG	TF
PB.1121.4	zf-C2H2	TF
PB.1199.1	bHLH	TF
PB.121.1	TF_bZIP	TF
PB.121.2	TF_bZIP	TF
PB.121.3	TF_bZIP	TF
PB.1219.1	zf-C2H2	TF
PB.1228.1	zf-C2H2	TF
PB.1240.1	Fork head	TF
PB.1248.1	THAP	TF
PB.1248.2	THAP	TF
PB.1261.1	Miscellaneous	TF
PB.1275.1	bHLH	TF
PB.1289.1	Homeobox	TF
PB.1292.4	Homeobox	TF
PB.1324.1	Miscellaneous	TF
PB.1330.1	bHLH	TF
PB.1412.1	Pou	TF
PB.1416.1	ZBTB	TF
PB.1421.1	TF_bZIP	TF
PB.1421.2	TF_bZIP	TF
PB.1426.1	THAP	TF
PB.1454.1	ZBTB	TF
PB.1454.2	ZBTB	TF
PB.1601.1	zf-C2H2	TF
PB.1612.1	ZBTB	TF
PB.1613.1	zf-C2H2	TF
PB.1620.1	CSD	TF
PB.1620.2	CSD	TF
PB.1620.3	CSD	TF
PB.1620.4	CSD	TF
PB.1673.1	ZBTB	TF
PB.1702.1	zf-C2H2	TF
PB.1708.1	CSD	TF
PB.1720.5	Miscellaneous	TF
PB.1754.1	HMG	TF
PB.1754.2	HMG	TF
PB.1773.17	Miscellaneous	TF
PB.1773.17	Miscellaneous	TF
PB.1790.1	bHLH	TF
PB.1810.2	THAP	TF
PB.1813.1	zf-C2H2	TF
PB.1813.2	zf-C2H2	TF
PB.1839.1	TF_bZIP	TF
PB.1844.1	Homeobox	TF
PB.1844.1	PAX	TF
PB.1849.1	ZBTB	TF
PB.1890.2	bHLH	TF
PB.1900.1	NF-YB	TF
PB.1909.1	ZBTB	TF
PB.1909.2	ZBTB	TF
PB.1922.1	zf-C2H2	TF
PB.1922.3	zf-C2H2	TF
PB.1922.3	zf-C2H2	TF
PB.1925.1	Miscellaneous	TF
PB.1989.1	zf-C2H2	TF
PB.199.1	TF_bZIP	TF
PB.1996.1	Homeobox	TF
PB.2005.1	Others	TF
PB.2059.1	zf-BED	TF
PB.2059.2	zf-BED	TF
PB.208.1	zf-LITAF-like	TF
PB.2084.1	DM	TF
PB.2106.2	zf-MIZ	TF
PB.2106.3	zf-MIZ	TF
PB.2128.1	zf-C2H2	TF
PB.2128.2	zf-C2H2	TF
PB.2128.3	zf-C2H2	TF
PB.2140.1	zf-C2H2	TF
PB.2143.1	TF_bZIP	TF
PB.2185.1	ZBTB	TF
PB.2192.1	ZBTB	TF
PB.2192.2	ZBTB	TF
PB.2192.3	ZBTB	TF
PB.2192.4	ZBTB	TF
PB.2197.1	Nrf1	TF
PB.2197.2	Nrf1	TF
PB.2223.1	Homeobox	TF
PB.227.1	Homeobox	TF
PB.232.1	TF_bZIP	TF
PB.232.2	TF_bZIP	TF
PB.2342.1	HMG	TF
PB.237.1	HMG	TF
PB.238.1	ZBTB	TF
PB.2407.1	zf-NF-X1	TF
PB.242.1	HMG	TF
PB.2439.4	bHLH	TF
PB.2445.2	CSD	TF
PB.2530.1	NF-YC	TF
PB.2530.2	NF-YC	TF
PB.2545.1	CSD	TF
PB.2565.1	CSD	TF
PB.2571.1	bHLH	TF
PB.2571.2	bHLH	TF
PB.2571.3	bHLH	TF
PB.2591.1	bHLH	TF
PB.2615.1	zf-C2H2	TF
PB.2615.2	zf-C2H2	TF
PB.2615.3	zf-C2H2	TF
PB.2619.1	ZBTB	TF
PB.265.1	CBF	TF
PB.265.2	CBF	TF
PB.265.2	CBF	TF
PB.27.3	zf-C2H2	TF
PB.2705.1	ZBTB	TF
PB.2742.1	MYB	TF
PB.2742.2	MYB	TF
PB.2749.1	ZBTB	TF
PB.2818.1	ZBTB	TF
PB.2818.2	ZBTB	TF
PB.2850.1	zf-C2H2	TF
PB.2981.1	Miscellaneous	TF
PB.2990.2	Miscellaneous	TF
PB.2990.4	Miscellaneous	TF
PB.2991.1	Miscellaneous	TF
PB.3033.1	THAP	TF
PB.3066.1	zf-C2H2	TF
PB.3098.1	NF-YC	TF
PB.3135.2	Miscellaneous	TF
PB.3137.1	HMG	TF
PB.3156.1	zf-C2H2	TF
PB.3193.1	HTH	TF
PB.3242.1	zf-C2H2	TF
PB.3277.1	MH1	TF
PB.3317.4	Miscellaneous	TF
PB.3319.1	MBD	TF
PB.3339.2	Miscellaneous	TF
PB.3339.2	Miscellaneous	TF
PB.3339.2	Miscellaneous	TF
PB.337.1	ZBTB	TF
PB.340.1	zf-C2H2	TF
PB.340.3	zf-C2H2	TF
PB.3412.2	zf-C2H2	TF
PB.3412.3	zf-C2H2	TF
PB.3412.4	zf-C2H2	TF
PB.3417.1	ZBTB	TF
PB.3438.1	ZBTB	TF
PB.3464.1	ZBTB	TF
PB.3464.2	ZBTB	TF
PB.3546.1	Homeobox	TF
PB.3571.2	ZBTB	TF
PB.3617.1	ZBTB	TF
PB.3648.1	Fork head	TF
PB.3686.1	zf-C2H2	TF
PB.3735.2	zf-C2H2	TF
PB.3751.1	bHLH	TF
PB.3751.2	bHLH	TF
PB.3751.3	bHLH	TF
PB.3789.1	Miscellaneous	TF
PB.385.1	Miscellaneous	TF
PB.385.2	Miscellaneous	TF
PB.385.2	Miscellaneous	TF
PB.385.3	Miscellaneous	TF
PB.385.4	Miscellaneous	TF
PB.385.5	Miscellaneous	TF
PB.3869.1	ETS	TF
PB.3870.1	zf-C2H2	TF
PB.3870.1	zf-C2H2	TF
PB.3870.2	zf-C2H2	TF
PB.3870.2	zf-C2H2	TF
PB.3874.1	THAP	TF
PB.3874.1	THAP	TF
PB.3903.1	ZBTB	TF
PB.3915.1	TF_bZIP	TF
PB.3915.2	TF_bZIP	TF
PB.3915.3	TF_bZIP	TF
PB.3919.1	zf-C2H2	TF
PB.397.4	ZBTB	TF
PB.398.1	Miscellaneous	TF
PB.398.1	Miscellaneous	TF
PB.3999.1	TSC22	TF
PB.4017.1	E2F	TF
PB.4017.2	E2F	TF
PB.4049.1	bHLH	TF
PB.4072.3	Miscellaneous	TF
PB.4072.3	Miscellaneous	TF
PB.4194.1	zf-C2H2	TF
PB.4194.2	zf-C2H2	TF
PB.4248.1	TF_bZIP	TF
PB.4248.3	TF_bZIP	TF
PB.4263.1	CSD	TF
PB.4263.10	CSD	TF
PB.4263.11	CSD	TF
PB.4263.3	CSD	TF
PB.4263.5	CSD	TF
PB.4263.6	CSD	TF
PB.4263.7	CSD	TF
PB.4263.8	CSD	TF
PB.4263.8	CSD	TF
PB.4263.9	CSD	TF
PB.4292.1	NF-YB	TF
PB.4313.1	MYB	TF
PB.4313.2	MYB	TF
PB.4313.3	MYB	TF
PB.4313.4	MYB	TF
PB.4330.1	ZBTB	TF
PB.4337.1	zf-BED	TF
PB.4388.1	zf-C2H2	TF
PB.4388.1	zf-C2H2	TF
PB.4516.1	THAP	TF
PB.4523.1	zf-C2H2	TF
PB.4542.1	ZBTB	TF
PB.4551.1	bHLH	TF
PB.4587.1	zf-C2H2	TF
PB.5.1	AP-2	TF
PB.5.2	AP-2	TF
PB.524.1	Homeobox	TF
PB.57.1	HMG	TF
PB.57.2	HMG	TF
PB.592.1	HMG	TF
PB.620.1	zf-LITAF-like	TF
PB.620.2	zf-LITAF-like	TF
PB.620.3	zf-LITAF-like	TF
PB.622.1	zf-C2H2	TF
PB.622.2	zf-C2H2	TF
PB.675.1	zf-C2H2	TF
PB.675.2	zf-C2H2	TF
PB.710.1	zf-NF-X1	TF
PB.710.2	zf-NF-X1	TF
PB.731.1	T-box	TF
PB.752.1	Fork head	TF
PB.752.1	Fork head	TF
PB.785.1	SRF	TF
PB.79.1	NF-YC	TF
PB.791.1	ZBTB	TF
PB.791.2	ZBTB	TF
PB.798.1	zf-C2H2	TF
PB.798.2	zf-C2H2	TF
PB.809.1	RHD	TF
PB.810.1	Miscellaneous	TF
PB.818.1	Miscellaneous	TF
PB.818.10	Miscellaneous	TF
PB.818.2	Miscellaneous	TF
PB.818.3	Miscellaneous	TF
PB.818.4	Miscellaneous	TF
PB.818.4	Miscellaneous	TF
PB.818.5	Miscellaneous	TF
PB.818.7	Miscellaneous	TF
PB.818.8	Miscellaneous	TF
PB.831.1	ZBTB	TF
PB.847.1	HMG	TF
PB.847.10	HMG	TF
PB.847.12	HMG	TF
PB.847.2	HMG	TF
PB.847.3	HMG	TF
PB.847.4	HMG	TF
PB.847.5	HMG	TF
PB.847.6	HMG	TF
PB.847.7	HMG	TF
PB.847.8	HMG	TF
PB.847.9	HMG	TF
PB.855.1	zf-C2H2	TF
PB.91.1	MYB	TF
PB.91.2	MYB	TF
PB.91.3	MYB	TF
PB.916.1	Miscellaneous	TF
PB.916.2	Miscellaneous	TF
PB.916.3	Miscellaneous	TF
PB.916.3	Miscellaneous	TF
PB.941.1	ZBTB	TF
