# Supplementary material for: A Combinatorial Single-Molecule Real-Time and Illumina Sequencing Analysis of Postembryonic Gene Expression in the Asian Citrus Psyllid Diaphorina citri
Source: Insects. 2024 May 28;15(6):391. doi: 10.3390/insects15060391 (PMC11203772; doi:10.3390/insects15060391)
Supplement: Supplementary file 1 [file insects-15-00391-s001.zip › Table S7.xlsx]

## Sheet: F01.APA_result
Gene	strand	aligned reads	num sites	locations
GENE975	-	6	1	255787
GENE930	+	10	1	275526
GENE1416	+	211	5	4.66295e+24
GENE11542	-	7	1	73112
GENE3281	-	4	1	97012
GENE1488	+	52	1	409623
GENE12952	-	6	1	58007
GENE2081	-	13	1	230653
GENE6027	-	6	2	4793647974
GENE3065	+	2	1	105363
GENE15613	+	4	1	19527
GENE11137	-	6	2	3918540773
GENE10376	+	2	1	110269
GENE4470	+	9	2	2000919849
GENE6273	+	10	2	5816458191
GENE6527	-	9	1	42418
GENE19582	+	16	2	46754736
GENE7167	-	3	1	9854
GENE11118	-	2	1	53079
GENE1587	+	5	1	71212
GENE8068	+	27	2	170525171005
GENE5334	-	11	1	105175
GENE801	-	7	1	442905
GENE9023	-	15	1	154131
GENE642	-	2	1	42603
GENE7382	-	2	1	33888
GENE9064	+	3	1	99394
GENE11121	+	2	1	77298
GENE6017	-	9	1	135517
GENE9212	-	3	1	58390
GENE3630	+	4	1	188758
GENE13453	+	13	1	53456
GENE10055	-	2	1	34179
GENE10152	-	4	1	42716
GENE1017	-	5	1	352210
GENE3341	+	3	1	168380
GENE11499	+	11	2	71547173
GENE4539	-	2	1	15823
GENE1402	-	4	1	55593
GENE17456	+	3	1	5825
GENE2814	-	3	1	108217
GENE13395	+	583	1	56892
GENE5205	-	10	2	4668246702
GENE15798	+	2	1	16899
GENE980	+	10	1	343224
GENE9056	+	4	1	43723
GENE8863	-	4	1	78568
GENE10045	+	8	1	76275
GENE3598	+	3	1	5108
GENE6485	+	2	1	76465
GENE6645	+	3	1	47689
GENE9619	+	5	1	14436
GENE8147	+	13	1	141894
GENE608	+	10	2	410029409150
GENE16808	-	43	5	1.0113e+22
GENE1505	+	10	1	339950
GENE5797	+	51	2	185402181513
GENE10386	+	4	1	52274
GENE1400	+	12	1	10238
GENE2435	+	21	2	5148029298
GENE8527	+	2	1	112159
GENE10263	-	22	1	5725
GENE11630	+	2154	6	2.12592e+29
GENE3776	-	3	1	258031
GENE13349	+	11	2	4299945165
GENE814	-	5	1	148380
GENE14304	-	42	3	236782462723280
GENE176	-	5	1	434887
GENE15400	-	6	1	12386
GENE6686	-	8	2	153246153412
GENE5877	-	4	1	123067
GENE9351	-	431	1	100578
GENE9875	+	6	1	109718
GENE12322	+	3	1	79999
GENE4548	-	41	2	138376138572
GENE4313	+	466	3	1.38198e+17
GENE8056	+	6	1	36850
GENE11210	-	33	1	80356
GENE3333	-	6	2	123959123994
GENE492	-	4	1	453434
GENE14005	-	3	1	22204
GENE6844	+	11	2	2605122078
GENE8206	-	9	2	7391074218
GENE10392	+	16	1	93508
GENE4008	-	2	1	35264
GENE1018	-	7	1	396642
GENE7899	-	8	1	26483
GENE1363	-	9	1	267211
GENE9249	+	21	3	736717953479574
GENE1362	+	11	1	267505
GENE11885	+	5	1	51088
GENE2660	-	21	1	139680
GENE6937	-	21	2	126780127005
GENE7954	-	8	1	66554
GENE9269	+	9	2	4395643233
GENE11007	+	4	1	69545
GENE103	-	5	2	283157283209
GENE3948	+	7	2	262793262815
GENE16684	-	2	1	2301
GENE9926	+	3	1	56130
GENE11526	-	6	1	81452
GENE1072	-	3	1	383619
GENE12547	+	10	2	3863638677
GENE5523	-	9	1	286838
GENE14134	+	2	1	46553
GENE9471	+	25	3	238942384723874
GENE16884	+	17	1	14561
GENE2899	+	84	2	253759253590
GENE3446	+	5	1	200432
GENE12854	-	6	1	54618
GENE9354	+	4	1	23217
GENE3568	-	3	1	262795
GENE9083	-	26	3	460847465070
GENE4579	-	16	1	284971
GENE7146	-	2	1	154773
GENE11833	+	8	1	13157
GENE12450	+	2	1	64747
GENE4296	+	6	1	233440
GENE11960	+	5	1	50542
GENE8363	-	4	1	87815
GENE13209	-	5	1	51290
GENE14015	+	2	1	58530
GENE8509	+	7	1	93209
GENE2544	+	52	3	2.01645e+17
GENE15250	-	2	1	15601
GENE3843	+	3	1	261171
GENE5873	+	9	1	91336
GENE5084	+	4	1	86264
GENE1156	-	28	1	29726
GENE5154	-	6	2	110203110457
GENE1522	+	3	1	226529
GENE1700	+	18	1	307505
GENE15667	-	6	1	16154
GENE1763	+	6	1	346024
GENE13612	-	2	1	60082
GENE4090	+	12	2	663096663076
GENE3407	-	40	4	8.47269e+19
GENE3836	+	10	3	543885543254407
GENE10028	-	2	1	177242
GENE13239	+	13	1	17967
GENE4276	-	19	2	5190251925
GENE4354	-	88	1	185609
GENE19	+	9	1	479089
GENE2356	+	78	5	4.67355e+24
GENE1177	-	92	2	145698141148
GENE8122	-	8	2	5142951159
GENE14191	-	22	1	48384
GENE4829	-	3	1	233012
GENE11361	-	8	1	42286
GENE2142	+	2	1	256796
GENE13551	+	13	1	34590
GENE12698	-	23	1	3607
GENE8230	+	2	1	98279
GENE6	+	145	1	167783
GENE7814	-	41	1	114708
GENE7425	+	20	2	6251255460
GENE4452	+	6	1	103316
GENE4993	-	16	2	109693109659
GENE7934	-	25	1	103740
GENE5423	+	21	2	3678336826
GENE7739	-	2	1	158704
GENE4672	-	4	1	222265
GENE8837	-	2	1	98880
GENE4693	-	19	2	152049151691
GENE11203	+	4	1	79699
GENE5327	+	6	1	20443
GENE1252	+	2	1	364372
GENE860	+	20	2	164316165032
GENE6156	-	9	2	104417107046
GENE8352	+	4	2	4890648871
GENE9611	+	10	2	133140133191
GENE10742	+	115	1	70661
GENE4786	+	7	2	137325135701
GENE6964	+	12	1	106596
GENE8340	+	14	2	144968144944
GENE7745	+	14	1	59022
GENE5398	+	7	2	99481100542
GENE2508	-	7	1	285062
GENE4457	+	37	3	1.32993e+17
GENE12739	+	2	1	34037
GENE5252	-	5	1	56636
GENE1684	+	4	1	126420
GENE3501	+	14	1	78884
GENE474	+	9	1	413761
GENE4559	+	5	2	5657844511
GENE6901	+	2	1	51148
GENE16150	-	9	1	5773
GENE9748	+	19	1	109563
GENE16940	-	4	1	8904
GENE5841	-	2	1	59666
GENE10928	-	218	3	468744684846895
GENE3691	-	21	2	9377894378
GENE11417	+	10	1	39135
GENE4991	-	6	1	101228
GENE12614	-	2	1	10655
GENE285	+	32	2	394598379170
GENE266	-	4	1	143745
GENE5062	+	17	2	7265472934
GENE12946	-	7	2	2959229775
GENE14167	-	2	1	41055
GENE212	+	186	8	4.49213e+47
GENE8187	-	4	1	108286
GENE6162	-	3	1	173418
GENE10895	-	2	1	88654
GENE4206	+	4	1	63980
GENE18653	+	91	1	9983
GENE13256	-	28	2	8218782207
GENE3317	+	11	1	293079
GENE669	-	7	1	218462
GENE3120	+	2	1	24493
GENE7634	-	3	1	14851
GENE12239	-	44	2	4635348
GENE7692	-	19	1	72301
GENE1109	-	2	1	66572
GENE4461	-	8	2	167450167502
GENE13538	-	4	1	23286
GENE16072	+	42	1	16123
GENE6158	-	8	2	1055410535
GENE781	-	2	1	243302
GENE508	+	6	1	210368
GENE14137	+	3	1	37012
GENE10877	-	48	2	1733517387
GENE7697	+	3	1	128277
GENE10867	+	85	6	1.97438e+35
GENE10992	-	84	6	3.66964e+29
GENE4887	-	10	1	168202
GENE16286	-	2	1	328
GENE17229	+	3	1	12273
GENE2088	-	4	1	300551
GENE653	-	79	14	2.29192e+83
GENE6532	+	2	1	80866
GENE976	-	64	1	266176
GENE14466	+	7	1	4960
GENE2259	+	4	1	306254
GENE4292	+	8	2	127884127907
GENE2755	-	7	1	176552
GENE11302	+	7	2	4862255324
GENE15847	-	4	1	10252
GENE17333	+	3	1	7216
GENE18508	+	3	1	1736
GENE15097	-	4	1	1522
GENE3883	+	2	1	34516
GENE19135	+	9	1	21830
GENE4937	-	2	1	59161
GENE4822	+	15	2	130955131503
GENE12760	+	8	1	88898
GENE1203	-	3	1	294953
GENE18609	-	37	2	95719663
GENE4159	+	2	1	73591
GENE13759	+	4	1	34759
GENE5913	-	27	1	8914
GENE4438	-	13	2	111481111852
GENE6471	-	34	2	289656289611
GENE1208	+	37	1	162895
GENE15481	-	2	1	9693
GENE12850	-	4	1	34020
GENE9537	+	10	1	63737
GENE11643	-	3	1	67791
GENE16973	+	2	1	9184
GENE10277	+	3	1	32137
GENE15348	+	2	1	32009
GENE319	-	4	1	203548
GENE953	+	2	1	416413
GENE5675	-	52	2	209793213085
GENE15893	+	9	1	12219
GENE5307	-	2	1	200746
GENE683	+	15	1	431955
GENE16495	+	4	1	8986
GENE3673	+	13	2	189249195221
GENE5206	+	5	1	56213
GENE3731	+	60	1	51608
GENE2372	+	7	1	70859
GENE143	-	25	2	142298804
GENE2153	+	12	1	57568
GENE7220	-	6	1	11354
GENE8937	+	9	1	81742
GENE6148	+	5	1	10236
GENE3755	+	31	2	287746287780
GENE1556	+	5	1	249518
GENE449	+	10	2	426864426958
GENE4953	-	7	1	74248
GENE106	-	87	1	301328
GENE8100	+	7	1	140907
GENE3404	+	5	1	67372
GENE159	-	35	4	1.7531e+23
GENE16678	+	12	1	8477
GENE12577	-	11	1	29105
GENE2895	-	4	1	101744
GENE339	-	2	1	594106
GENE12532	-	14	1	75957
GENE109	+	3	1	342694
GENE5896	+	109	3	119721256312544
GENE9844	+	15	2	6848767759
GENE3343	-	8	2	232666232647
GENE6053	+	5	1	38929
GENE6026	+	3	1	44332
GENE2569	-	7	1	267862
GENE17798	+	25	1	21581
GENE1393	+	9	1	357410
GENE6932	-	4	1	75362
GENE7051	+	62	3	555245556355544
GENE9359	-	4	1	29447
GENE6355	+	2	1	92349
GENE4437	-	38	2	106118106145
GENE3274	-	18	4	1.77108e+23
GENE5565	+	7	1	113126
GENE6435	+	45	1	22344
GENE9585	+	4	1	83686
GENE7335	+	8	1	151583
GENE3488	+	20	2	193058193101
GENE11378	+	15	2	5837248501
GENE4623	+	3	1	238474
GENE7037	+	13	2	6717167199
GENE11687	+	2	1	38605
GENE7709	+	3	1	92045
GENE12312	-	27	3	671416760567111
GENE11441	+	11	1	66240
GENE14635	-	2	1	32440
GENE5317	+	6	1	75132
GENE1904	-	36	4	1.65287e+23
GENE14417	-	5	1	18317
GENE945	+	9	1	349264
GENE1823	-	7	1	168800
GENE11759	+	2	1	20731
GENE13944	+	4	1	22199
GENE13986	+	63	1	31253
GENE10788	+	141	1	15647
GENE15353	+	29	1	14619
GENE2402	+	8	1	111473
GENE8121	+	4	1	51563
GENE14835	-	2	1	26524
GENE7525	+	9	2	187327192726
GENE14767	-	5	1	29540
GENE4779	+	3	1	3734
GENE4164	+	8	2	186932186961
GENE6469	+	17	1	282155
GENE7915	+	2	1	63629
GENE15014	-	7	1	14560
GENE488	+	15	1	400480
GENE1647	+	179	3	2.78461e+17
GENE14563	+	6	1	44033
GENE1967	+	3	1	285300
GENE1459	+	601	7	2.30308e+41
GENE10114	-	3	1	34660
GENE1538	-	10	2	367361365976
GENE4839	-	10	1	216881
GENE2705	+	12	1	135670
GENE14996	-	11	1	6792
GENE9637	-	2	1	5301
GENE9630	-	2	1	7357
GENE3931	-	447	1	77834
GENE10799	+	4	1	44129
GENE3499	-	3	1	9615
GENE6658	+	53	1	211020
GENE7679	+	2	1	29215
GENE12285	+	22	1	18340
GENE4445	+	28	2	1018110988
GENE3483	-	7	1	33286
GENE5156	+	20	1	234253
GENE977	-	21	2	276152276099
GENE13163	-	63	4	2.63183e+19
GENE5832	-	14	1	87470
GENE2919	+	3	1	114174
GENE1938	+	12	1	83611
GENE6212	+	2	1	10752
GENE15580	+	236	1	11880
GENE309	-	6	1	567735
GENE11783	+	7	1	46840
GENE423	+	4	1	428764
GENE2284	-	4	1	314869
GENE5695	-	25	1	97839
GENE12600	+	2	1	76004
GENE1460	-	3	1	235724
GENE11662	+	2	1	57057
GENE13979	+	5	1	45139
GENE15357	+	28	1	15310
GENE4516	-	7	1	228921
GENE14964	-	13	1	29223
GENE8628	-	16	1	58187
GENE8873	-	3	1	16736
GENE12898	-	19	1	56027
GENE5871	-	20	1	43759
GENE7233	-	3	1	148836
GENE7032	+	3	1	146960
GENE15650	-	5	1	1574
GENE2260	-	3	1	308842
GENE489	-	2	1	410068
GENE17608	+	2	1	6374
GENE3896	+	12	2	196817182533
GENE8922	+	3	1	45419
GENE14189	-	8	1	35498
GENE467	+	5	2	232253232296
GENE4927	-	6	2	7047170447
GENE10261	-	7	1	113259
GENE9805	+	30	1	30838
GENE182	-	3	1	695289
GENE1560	+	7	1	353255
GENE4291	-	3	1	93035
GENE1113	-	2	1	95657
GENE1624	-	3	1	335686
GENE13232	+	11	1	39253
GENE17899	-	25	2	14831887
GENE766	+	671	4	2.05723e+17
GENE15136	+	4	1	8819
GENE4501	-	6	1	123696
GENE8981	-	6	1	19504
GENE5845	+	2	1	138827
GENE916	+	511	2	107575107600
GENE8481	+	9	1	145676
GENE3988	+	9	1	154820
GENE13984	-	4	1	23953
GENE3465	-	11	1	64262
GENE11553	+	4	1	49751
GENE14190	+	4	1	46071
GENE10159	+	14	3	982499822899700
GENE119	+	2	1	662686
GENE13651	+	2	1	51004
GENE11166	+	4	1	135540
GENE6659	-	4	1	212260
GENE7876	-	5	1	102700
GENE10188	-	11	2	701647
GENE396	+	18	1	505741
GENE10613	-	26	1	60452
GENE10361	-	4	1	24796
GENE11626	+	2	1	22776
GENE15060	+	11	2	1581642983
GENE8720	-	3	1	135914
GENE723	+	26	1	204887
GENE13361	+	4	1	43261
GENE9306	+	2	1	218716
GENE7378	-	49	1	245173
GENE3685	+	40	1	74667
GENE15009	+	8	2	3739937471
GENE9876	-	12	3	1.06676e+17
GENE7982	+	3	1	18851
GENE11955	-	7	1	33206
GENE9524	-	8	1	63937
GENE1019	+	4	1	418818
GENE670	+	5	1	231371
GENE8478	+	6	1	86329
GENE3496	+	25	1	277679
GENE5240	+	88	1	289963
GENE7380	+	4	1	298962
GENE4409	+	6	1	119019
GENE12446	+	4	1	80829
GENE15673	-	10	1	18537
GENE1634	+	9	2	9899198967
GENE2162	-	7	2	218022218126
GENE4560	-	7	2	5765156700
GENE11114	-	19	1	9130
GENE9903	-	4	2	9923698649
GENE1035	+	40	3	1.8429e+17
GENE1312	-	5	1	12681
GENE6207	+	2	1	67547
GENE12518	+	10	1	14621
GENE13629	-	4	1	25720
GENE11500	-	3	1	7142
GENE4923	-	6	1	7772
GENE7148	-	38	1	191520
GENE7860	-	10	1	108937
GENE2628	+	12	2	156920154838
GENE2430	-	6	1	267978
GENE1325	+	2	1	142457
GENE8146	+	3	1	127901
GENE10850	-	10	1	89621
GENE7937	+	29	2	2561326449
GENE2921	+	4	1	135224
GENE1586	+	12	2	3135538532
GENE13338	-	5	1	37906
GENE13620	-	4	1	45244
GENE10677	-	5	1	41083
GENE12257	-	4	2	6673966718
GENE10354	+	7	1	109410
GENE10183	-	5	1	49684
GENE2087	+	28	2	300558299891
GENE8936	+	38	1	95449
GENE16221	-	2	1	13093
GENE9759	+	2	1	47252
GENE16712	+	47	1	2532
GENE2012	+	13	1	149037
GENE4482	-	8	1	119922
GENE14445	+	5	1	53199
GENE14273	+	7	1	23081
GENE15517	+	6	2	1000910825
GENE10706	+	4	1	12571
GENE8367	+	13	2	2668625303
GENE2257	-	2	1	270383
GENE15153	+	419	4	7408677666246800
GENE7427	+	10	2	119957114909
GENE8961	+	2	1	90779
GENE3704	-	3	1	275567
GENE10807	+	42	1	106172
GENE13032	+	3	1	37410
GENE13446	-	5	1	14335
GENE14475	-	2	1	29064
GENE8570	+	4	1	123197
GENE3166	+	16	2	8259283672
GENE11522	-	6	1	22430
GENE10560	+	2	1	7218
GENE11318	-	65	2	7365775791
GENE18264	-	8	1	1780
GENE3797	+	77	2	181505180596
GENE7607	-	16	2	148657148555
GENE2290	+	5	1	106782
GENE10483	-	4	1	83024
GENE14356	+	5	2	7013870905
GENE10805	+	6	1	91887
GENE3619	-	6	1	210503
GENE7407	-	5	1	47903
GENE676	-	48	1	261479
GENE10372	-	4	1	42841
GENE5647	-	2	1	216280
GENE9127	-	69	1	28815
GENE9473	+	29	1	34926
GENE2317	+	3	1	266374
GENE7433	-	12	2	73477878
GENE11202	+	35	3	172571728521859
GENE11328	+	30	3	844798440884545
GENE10269	-	3	1	33833
GENE10584	-	343	1	30538
GENE10772	+	4	1	28394
GENE5644	-	3	1	187046
GENE11493	-	3	1	22945
GENE9557	-	4	1	78083
GENE5786	-	112	3	1.03251e+17
GENE8199	-	6	1	77767
GENE11390	-	9	2	3674247237
GENE11537	-	3	1	85908
GENE12278	-	34	1	32884
GENE542	-	3	1	425715
GENE8423	-	22	1	123495
GENE7947	+	8	1	107861
GENE358	+	5	1	125343
GENE6279	+	2	1	168800
GENE6409	+	6	1	101864
GENE3911	-	23	2	261762260997
GENE3305	+	2	1	48278
GENE13450	+	82	1	33154
GENE2576	+	3	1	59095
GENE12098	+	11	2	6030861142
GENE9282	-	8	1	10990
GENE10393	-	21	1	93933
GENE9914	-	5	1	67358
GENE8642	-	18	1	132353
GENE5793	+	3	1	189490
GENE14681	-	3	1	26862
GENE6758	-	3	1	89060
GENE1011	+	2	1	210125
GENE8782	+	8	2	6683666807
GENE13157	+	8	1	2348
GENE6484	+	100	2	6432564354
GENE4603	-	4	1	181153
GENE9483	+	6	1	107207
GENE280	+	4	1	331555
GENE15630	+	3	1	15172
GENE11631	+	44	1	27042
GENE3362	+	2	1	231964
GENE19926	+	2	1	2203
GENE9640	-	4	1	94284
GENE6149	-	7	2	1008710230
GENE1985	+	6	1	278155
GENE6380	-	40	1	107536
GENE6900	-	87	1	37597
GENE6968	+	7	1	139523
GENE5060	+	24	3	603825995260331
GENE15253	-	2	1	9593
GENE5838	+	2	1	189414
GENE1639	+	2	1	158048
GENE4174	-	7	1	73300
GENE9797	+	5	1	72631
GENE3759	-	13	1	61744
GENE2237	-	4	1	218493
GENE4661	-	2	1	22027
GENE14001	+	3	1	67298
GENE545	+	3	1	497191
GENE4884	-	3	1	104656
GENE14415	+	31	3	154321546715500
GENE2785	+	16	2	337293337260
GENE1431	-	8	1	357684
GENE5459	+	5	1	38479
GENE6316	+	123	3	520345074750625
GENE11	-	3	1	308732
GENE19552	+	3	1	1487
GENE9125	+	18	1	11787
GENE2525	-	3	1	213522
GENE9601	-	11	1	59378
GENE872	-	2	1	7921
GENE13206	-	3	1	29495
GENE11550	+	132	3	937759373593250
GENE2341	-	31	1	348242
GENE13821	-	12	1	2
GENE4205	-	4	1	25300
GENE6480	-	3	1	167090
GENE2642	+	7	1	103912
GENE1232	+	118	1	180421
GENE5164	-	37	4	1.94333e+23
GENE8290	-	4	1	137033
GENE813	-	2	1	137420
GENE10898	-	7	1	31490
GENE7998	+	11	2	103367103189
GENE12594	+	22	1	36923
GENE7621	+	21	1	117589
GENE11221	-	3	1	74959
GENE11028	-	34	3	236312423423793
GENE1321	-	6	1	109780
GENE3959	-	15	1	254655
GENE12907	+	3	1	34026
GENE6490	-	3	1	111430
GENE12935	+	41	2	1624916149
GENE9887	+	11	2	9368393717
GENE9832	+	2	1	98758
GENE13471	-	8	2	71679682
GENE14859	+	7	1	24081
GENE6661	-	3	1	119052
GENE6375	-	3	1	76219
GENE15631	-	16	1	15099
GENE6978	+	3	1	98808
GENE11275	-	13	1	50198
GENE1513	+	3	1	438692
GENE1404	+	14	1	80287
GENE1679	+	2	1	70493
GENE16077	+	2	1	16741
GENE14078	+	4	1	54381
GENE6272	+	4	1	30626
GENE10148	+	5	1	85914
GENE842	-	6	1	302921
GENE12642	+	5	2	110022119391
GENE8673	+	3	1	105383
GENE6753	+	28	2	5869243516
GENE9457	-	21	1	1503
GENE2546	-	4	1	241639
GENE1817	-	6	1	89213
GENE4924	-	2	1	13631
GENE10005	-	19	1	83174
GENE18159	-	26	1	1196
GENE8888	+	2	1	101058
GENE8679	-	6	1	58145
GENE10696	-	5	1	18723
GENE4686	-	3	1	74114
GENE1086	+	14	1	179951
GENE6748	+	4	1	42031
GENE10585	+	10	2	6631165756
GENE8247	-	74	2	5584855901
GENE13970	+	8	2	7821580073
GENE397	+	19	1	545071
GENE6547	-	4	1	156610
GENE9506	+	4	1	32111
GENE12708	+	10	1	20236
GENE7948	-	32	1	43
GENE15451	+	5	2	1592715840
GENE13495	+	2	1	65050
GENE6623	-	17	2	3659537231
GENE12115	+	18	2	3291834898
GENE4233	+	9	2	1947020328
GENE10268	+	31	1	33848
GENE2752	-	12	1	162205
GENE5415	+	2	1	197900
GENE11244	+	28	2	2710526838
GENE9948	+	17	1	71140
GENE1923	+	2	1	521719
GENE7684	+	6	2	6277466210
GENE11418	-	7	2	2081132351
GENE11959	-	6	1	23645
GENE9248	-	5	1	42322
GENE3956	+	4	1	245180
GENE4277	+	5	1	184942
GENE8947	-	28	1	36231
GENE2847	-	30	2	184443184370
GENE9994	+	8	1	36251
GENE16915	-	76	2	66916662
GENE2880	+	16	1	126336
GENE2724	-	2	1	102630
GENE3227	+	62	1	34069
GENE11997	+	35	1	12080
GENE411	+	13	2	182417181923
GENE9781	-	7	1	78846
GENE6537	+	7	1	171408
GENE9600	+	33	1	59388
GENE1534	+	2	1	368268
GENE16529	+	14	1	14629
GENE14669	-	11	1	3687
GENE2773	-	11	1	182337
GENE6913	+	10	2	163153164914
GENE11444	+	18	1	83403
GENE10234	-	5	1	85597
GENE12432	+	19	1	59968
GENE9271	+	3	1	50446
GENE5444	+	2	1	117791
GENE15135	+	7	1	35018
GENE8047	-	26	2	112264112085
GENE441	-	3	1	180296
GENE6282	+	8	1	199182
GENE19352	+	6	2	59596892
GENE6999	-	11	1	46237
GENE9472	-	4	1	24116
GENE89	-	2	1	526974
GENE3078	+	25	1	196814
GENE8375	+	8	1	43378
GENE12581	-	3	1	56744
GENE7654	-	5	2	1405519500
GENE6066	-	8	1	68656
GENE4648	+	17	3	1.23191e+17
GENE9199	+	5	1	62535
GENE4275	-	15	2	215188214381
GENE11443	-	7	2	7358574118
GENE5333	+	14	2	105211105255
GENE1804	-	37	1	268136
GENE10591	-	2	1	108504
GENE13804	-	28	4	1.0151e+17
GENE1162	+	3	1	374392
GENE14759	+	7	1	31126
GENE19542	+	3	1	8095
GENE14008	+	5	1	32600
GENE10161	-	6	1	30899
GENE9670	+	5	1	102787
GENE2641	+	5	1	319987
GENE9095	+	31	1	49218
GENE8683	+	3	1	140273
GENE16732	-	6	1	1720
GENE14143	-	2	1	34069
GENE7798	+	8	1	118337
GENE13472	+	6	1	21647
GENE8120	+	7	1	23274
GENE13184	+	7	1	60272
GENE3262	+	31	5	2.77839e+29
GENE1771	-	5	1	234768
GENE867	+	19	3	4.34078e+17
GENE732	-	22	1	292098
GENE7685	-	14	2	6375563792
GENE10092	-	5	1	10521
GENE9139	-	16	2	8620686046
GENE3667	-	2	1	31509
GENE9157	+	18	2	8777087573
GENE10554	-	2	1	42757
GENE5776	-	3	1	93484
GENE11557	+	9	1	67038
GENE3219	+	8	1	126785
GENE10127	-	3	1	79226
GENE14713	+	6	2	2789236417
GENE4078	-	20	1	376614
GENE5278	+	49	1	162017
GENE6798	-	2	1	63317
GENE923	+	11	2	181020180965
GENE11260	+	8	2	5097351599
GENE9826	-	2	1	117115
GENE3768	+	32	3	538655413853609
GENE381	-	10	1	327191
GENE6568	-	12	2	187351187423
GENE5972	+	4	1	34634
GENE11980	+	16	1	35095
GENE9276	-	9	2	111862120085
GENE9124	-	4	1	7983
GENE1506	-	30	1	341104
GENE6376	+	4	1	102911
GENE3372	+	10	2	258694258716
GENE15154	+	2	1	14624
GENE11050	-	12	1	67324
GENE14089	-	22	2	3473334714
GENE16869	-	10	1	5328
GENE11924	-	13	1	14211
GENE10629	-	9	2	3405834081
GENE8783	-	3	1	66997
GENE1430	-	6	1	334998
GENE8836	-	9	1	37414
GENE7548	+	183	5	3.40893e+24
GENE8444	+	47	2	9464894624
GENE14587	+	2	1	23820
GENE11485	-	11	1	53633
GENE11956	-	6	2	39765381
GENE15175	-	2	1	21397
GENE1595	-	20	3	1.56506e+17
GENE4600	-	3	1	78966
GENE15417	-	4	1	50331
GENE10713	-	20	1	99104
GENE1065	-	6	1	80066
GENE11103	+	4	1	73237
GENE4787	+	181	4	1.5022e+23
GENE7817	+	4	1	148073
GENE7812	+	2	1	102091
GENE2841	-	4	1	111593
GENE12891	-	6	1	28227
GENE6163	-	5	1	181514
GENE5983	-	3	1	44257
GENE636	+	23	1	444336
GENE3013	-	10	1	66746
GENE15483	+	5	1	19270
GENE7564	+	13	2	5516755442
GENE7103	-	9	2	1200528685
GENE13565	+	2	1	36446
GENE11837	-	4	1	41542
GENE1331	+	7	1	193039
GENE9723	-	74	1	84136
GENE7029	-	5	1	88738
GENE6131	+	24	3	1.65641e+17
GENE3964	+	41	3	1.49636e+17
GENE9889	+	3	1	98345
GENE17647	+	3	1	11150
GENE4431	+	5	1	74106
GENE16099	-	5	1	5740
GENE2658	-	10	1	115282
GENE5261	-	11	2	176730191850
GENE14441	+	4	1	19306
GENE9180	+	5	1	106681
GENE2109	-	4	1	109947
GENE10191	+	2	1	97264
GENE16311	+	4	1	5088
GENE2772	+	10	2	171791171743
GENE9967	-	7	2	8764987630
GENE880	+	10	1	402846
GENE15069	-	2	1	32310
GENE3493	+	3	1	257567
GENE8641	+	6	1	131636
GENE23	+	11	2	647129634550
GENE3133	+	9	2	253593252896
GENE1629	+	54	1	30952
GENE2875	+	34	2	9519794203
GENE7664	+	7	2	5910959322
GENE3945	+	2	1	212641
GENE14671	+	12	1	23000
GENE16120	+	50	2	66196593
GENE10896	-	5	1	95484
GENE10883	+	4	1	40701
GENE5265	+	3	1	60980
GENE3629	+	4	1	161185
GENE16371	+	17	1	17348
GENE8422	+	5	1	121375
GENE17699	-	4	1	1719
GENE3170	+	2	1	127129
GENE11657	-	18	1	45338
GENE6498	-	4	1	149887
GENE56	-	3	1	1071400
GENE988	+	2	1	105932
GENE12236	-	4	1	48522
GENE12012	-	27	2	45094268
GENE337	-	5	1	572458
GENE13004	+	3	1	29883
GENE4746	+	2	1	34749
GENE18157	+	15	2	97409703
GENE15280	+	9	1	10023
GENE4707	+	90	3	1.22494e+17
GENE17122	+	2	1	7045
GENE9398	+	161	2	5992615783
GENE14488	+	24	2	48235257
GENE1676	-	5	1	357116
GENE12707	-	3	1	9860
GENE2064	+	41	1	292362
GENE5033	+	3	1	134106
GENE1543	-	9	1	89335
GENE12852	-	11	1	43350
GENE17476	+	54	1	4013
GENE2313	-	66	2	136623136583
GENE2394	-	16	1	142778
GENE8282	-	137	3	263531373226327
GENE1829	-	3	1	215718
GENE15286	-	9	2	1604316067
GENE1053	+	3	1	426160
GENE4515	+	46	5	2.27141e+29
GENE12431	+	2	1	44958
GENE16784	+	2	1	12312
GENE11474	-	3	1	49136
GENE6717	+	6	1	160566
GENE8085	+	2	1	66889
GENE11001	+	3	1	87429
GENE18784	-	2	1	9411
GENE11849	-	2	1	51403
GENE11381	-	16	1	68247
GENE9987	+	3	1	113849
GENE15672	+	13	1	19067
GENE9939	+	6	1	91617
GENE8346	+	2	1	11914
GENE5639	-	4	1	157815
GENE2160	+	2	1	219262
GENE8951	+	3	1	79146
GENE493	+	3	1	526776
GENE2075	+	11	1	148429
GENE4372	-	7	2	251502251532
GENE901	-	93	3	2.5385e+17
GENE86	-	3	1	312281
GENE15668	+	4	1	28561
GENE2213	+	5	2	237052238140
GENE10656	-	3	1	23283
GENE1216	+	124	3	3.24049e+17
GENE14490	-	3	1	20
GENE2007	+	46	3	1.05304e+17
GENE1654	+	22	2	310881308825
GENE351	+	4	1	48362
GENE5804	-	3	1	95384
GENE14370	+	6	1	13607
GENE6967	-	2	1	126919
GENE13156	-	4	2	4844148327
GENE5586	+	8	1	150197
GENE10809	+	66	2	1974918126
GENE1493	-	39	2	6039460784
GENE3858	+	2	1	65004
GENE6508	+	3	1	128257
GENE892	+	2	1	179065
GENE14349	+	3	1	39867
GENE147	+	5	1	89534
GENE12280	+	6	2	4673746715
GENE12271	-	32	1	9630
GENE3476	+	3	1	230522
GENE5608	-	4	2	110375110343
GENE13991	-	3	1	22694
GENE2117	+	8	1	267716
GENE8500	-	3	1	9832
GENE8123	+	17	2	6131159817
GENE10897	+	118	5	3.15013e+24
GENE4757	+	41	4	5.55357e+19
GENE3815	-	15	3	710057145371146
GENE5691	+	10	3	898658764890216
GENE10712	+	24	1	98838
GENE7725	+	78	1	150725
GENE7732	+	4	1	108715
GENE9534	+	32	1	68986
GENE7459	+	2	1	36547
GENE5894	+	7	2	193592189929
GENE6582	+	3	1	98412
GENE3482	+	9	2	3299926928
GENE9813	+	6	1	44530
GENE9412	+	5	1	150310
GENE1454	+	14	1	45790
GENE9829	-	10	1	79437
GENE1007	+	2	1	10158
GENE2690	-	9	1	102617
GENE7240	-	2	1	24776
GENE8769	+	147	2	7620876090
GENE1681	+	3	1	115545
GENE4194	+	17	2	3043431238
GENE8767	-	15	1	38946
GENE14038	-	4	1	51043
GENE5690	-	12	1	42444
GENE378	-	2	1	316797
GENE13027	+	2	1	37100
GENE5500	+	3	1	155390
GENE2674	-	8	1	175188
GENE1250	+	29	3	3.41046e+17
GENE761	+	10	1	342691
GENE3861	+	2	1	100329
GENE12592	+	4	1	64583
GENE6463	+	13	2	168950169364
GENE10856	-	205	4	3.62154e+19
GENE9024	+	10	1	175718
GENE327	-	2	1	391723
GENE14384	-	8	1	24734
GENE12680	-	5	2	4061340637
GENE8920	+	6	1	138038
GENE1437	-	6	1	123968
GENE7855	+	2	1	55722
GENE7513	-	15	1	33616
GENE19159	+	2	1	21325
GENE8202	-	120	2	132270132356
GENE12889	+	3	1	28644
GENE7791	+	5	1	100385
GENE12204	-	4	1	23816
GENE432	+	3	1	21035
GENE9447	+	3	1	117423
GENE4385	-	8	1	251849
GENE654	+	668	10	3.5948e+59
GENE12198	-	16	1	65323
GENE14507	-	4	1	14719
GENE2223	+	9	1	31218
GENE6880	+	6	1	102965
GENE8601	+	2	1	119950
GENE1299	-	4	1	239408
GENE8562	-	21	1	112498
GENE4480	+	26	1	90030
GENE2694	+	5	1	246283
GENE2744	+	41	2	8708287047
GENE1230	+	4	2	172127172009
GENE5810	-	20	2	233570233487
GENE2252	+	3	1	90808
GENE7623	+	7	1	136592
GENE13915	+	7	1	64717
GENE2016	-	12	2	189115189079
GENE4268	+	3	1	93636
GENE7864	-	8	1	97538
GENE12604	-	35	3	473004964749019
GENE4799	+	9	1	34402
GENE10745	+	2	1	124342
GENE11593	+	15	1	86307
GENE10904	+	16	3	332273333933358
GENE9342	-	35	1	8397
GENE10119	+	5	1	20066
GENE16913	+	25	1	4742
GENE334	-	47	2	563891563255
GENE7768	-	7	1	167672
GENE4143	-	18	1	112036
GENE14935	+	3	1	14855
GENE2762	-	39	6	2.7414e+35
GENE9262	+	14	2	7398174538
GENE1902	-	9	3	1.57516e+17
GENE2900	+	6	1	260736
GENE15220	-	9	2	1612016986
GENE11836	+	14	2	4379241780
GENE3997	+	99	1	33553
GENE724	-	5	1	204972
GENE5664	+	9	1	101532
GENE12261	-	6	1	54703
GENE12819	-	2	1	47739
GENE5935	-	4	1	88510
GENE1173	-	2	1	99149
GENE7460	+	10	2	4878645051
GENE8260	+	31	1	90442
GENE2318	-	11	2	270359270207
GENE14383	+	7	1	23351
GENE9692	+	6	1	22039
GENE5479	+	50	2	997910014
GENE4691	+	2	1	139241
GENE574	+	35	2	145823146687
GENE6952	+	7	1	110939
GENE515	-	181	4	3.41133e+23
GENE14576	+	2	1	11041
GENE18075	+	32	2	1086310694
GENE4180	+	2	1	144730
GENE3340	+	5	1	148641
GENE238	+	8	1	354984
GENE6479	+	5	1	150433
GENE2775	-	24	2	192442192480
GENE121	+	12	2	697821697798
GENE8766	+	43	1	35262
GENE11585	+	2	1	60340
GENE11904	+	3	1	45466
GENE7569	+	42	2	148110147765
GENE5269	+	4	1	128646
GENE5204	+	14	2	4642546555
GENE12419	+	49	3	569583110856609
GENE12346	+	3	1	26630
GENE169	+	13	1	282484
GENE7643	+	236	1	93729
GENE5442	-	32	1	15349
GENE3181	+	4	1	252316
GENE11951	+	4	1	7918
GENE14481	+	4	1	56284
GENE15742	+	5	1	20516
GENE6930	-	5	1	56820
GENE16517	+	12	1	15908
GENE12560	-	3	1	47543
GENE5496	-	8	2	111520111270
GENE4527	+	5	1	153110
GENE16222	+	4	1	9752
GENE7736	-	9	1	147767
GENE9427	-	8	2	4608644787
GENE4788	-	35	1	150211
GENE14731	-	2	1	70983
GENE14406	-	6	1	16183
GENE3560	+	10	2	207862193653
GENE4694	-	10	1	154671
GENE8368	-	2	1	24259
GENE3310	-	3	1	103512
GENE6157	-	6	1	131256
GENE9982	+	5	1	63186
GENE10241	-	7	2	3813038157
GENE3411	+	4	2	290914246924
GENE1745	+	12	2	174513178790
GENE4949	-	100	1	12443
GENE343	-	58	8	6.11918e+47
GENE7715	-	10	1	46761
GENE17804	-	69	2	87111111
GENE16243	+	4	1	11133
GENE2659	-	12	1	131945
GENE10847	-	5	2	4527545200
GENE8858	-	23	3	451974532345369
GENE5379	+	5	1	214427
GENE437	+	8	1	66827
GENE4365	+	10	1	143537
GENE1659	-	78	4	3.35903e+23
GENE7418	+	10	1	283518
GENE2336	+	8	1	296120
GENE8438	-	4	1	29095
GENE8113	+	2	1	74178
GENE8148	-	3	1	145834
GENE2887	+	9	1	311311
GENE14896	+	13	1	20089
GENE1655	-	88	2	310983310824
GENE5300	+	3	1	167222
GENE7461	-	4	1	49692
GENE2347	-	5	2	130784133164
GENE1268	+	9	2	653651653764
GENE4002	+	3	1	102234
GENE12458	-	6	1	65830
GENE2267	+	3	1	215226
GENE3492	+	4	1	215414
GENE10004	-	4	1	65469
GENE10482	+	14	2	8305483035
GENE1883	-	12	2	352085352270
GENE15506	-	88	2	1844419538
GENE7619	+	3	1	83815
GENE10015	+	12	1	81933
GENE790	-	3	1	64803
GENE12991	+	28	1	64459
GENE9366	+	5	1	65034
GENE11365	+	4	1	94491
GENE3216	-	8	1	256901
GENE16653	+	3	1	15274
GENE12255	-	24	1	26435
GENE6345	-	7	1	140090
GENE7938	-	6	2	2649826449
GENE3572	-	2	1	12680
GENE5341	+	4	1	12776
GENE10286	+	40	3	911138713391152
GENE4451	-	3	1	27560
GENE6585	+	14	1	190173
GENE8238	+	4	1	119963
GENE3699	-	3	1	201159
GENE392	+	18	2	466709465064
GENE14174	+	4	1	31051
GENE9657	-	14	1	54333
GENE9478	-	6	2	6776166351
GENE8709	+	2	1	107921
GENE735	+	11	1	482094
GENE5692	-	12	2	9043590476
GENE543	-	16	1	455190
GENE1269	+	10	2	672196673003
GENE1796	-	5	1	175152
GENE1395	-	6	1	388281
GENE949	+	44	3	3.95139e+17
GENE6152	+	3	1	26436
GENE11234	-	10	1	61796
GENE15235	-	6	1	4902
GENE14105	+	14	1	49176
GENE3029	+	22	2	157456157480
GENE11399	+	4	2	2141421833
GENE12816	+	2	1	42904
GENE1386	+	1847	3	2.52011e+17
GENE14772	-	3	1	34613
GENE5354	-	2	1	205975
GENE2063	-	2	1	267936
GENE11144	+	8	1	31795
GENE910	+	4	1	17236
GENE15388	-	2	1	24868
GENE530	-	22	2	5922259190
GENE10770	+	3	1	87482
GENE10791	+	67	2	4247038437
GENE6330	-	2	1	181405
GENE4898	-	9	2	232078232126
GENE2778	+	5	1	40051
GENE17737	-	5	2	1261912586
GENE16819	+	18	3	102611127510180
GENE2884	+	2	1	259607
GENE3131	+	9	1	215337
GENE9720	-	121	2	7121271242
GENE15582	-	7	1	12010
GENE4473	-	11	1	25511
GENE8629	+	5	1	75702
GENE1089	+	4	1	196627
GENE8643	+	5	1	139585
GENE13044	+	3	1	46224
GENE6432	-	4	2	2708027057
GENE648	-	11	1	71626
GENE4944	-	12	3	2.14023e+17
GENE7610	+	5	1	80637
GENE5246	+	4	2	187899223089
GENE6371	+	51	1	50835
GENE9322	+	11	1	34001
GENE15354	-	10	3	135801450313559
GENE6394	+	14	1	29446
GENE1128	-	4	1	389526
GENE1552	-	21	1	210916
GENE6555	-	2	1	63696
GENE13567	+	3	1	61115
GENE658	-	7	1	429732
GENE8774	+	2	1	125456
GENE2271	+	23	2	274534274308
GENE4481	-	10	2	9045590409
GENE14011	-	4	1	39161
GENE8209	+	2	1	13778
GENE16137	-	5	1	23298
GENE2978	-	10	2	141075142629
GENE9179	+	52	3	711007124271203
GENE6706	+	2	1	28269
GENE8091	-	15	1	40083
GENE15741	-	9	2	1228412250
GENE2995	-	42	1	176540
GENE8821	-	8	1	133233
GENE7799	-	41	1	119208
GENE1707	+	15	1	82127
GENE8535	-	9	2	6552365669
GENE11978	-	44	5	1.64292e+24
GENE11442	-	67	1	66235
GENE10892	+	26	1	28553
GENE6464	-	11	2	175461173445
GENE10780	+	7	1	103145
GENE16668	+	4	1	11126
GENE4838	+	10	1	205736
GENE3831	+	16	1	28624
GENE16559	+	22	2	1516515196
GENE3906	-	19	1	173831
GENE15121	+	2	1	10237
GENE12282	+	9	2	5268452497
GENE8608	+	5	1	45310
GENE7992	-	10	2	8464185027
GENE217	-	3	1	724053
GENE7094	-	3	1	165263
GENE1139	+	21	3	566015644656488
GENE2832	-	18	1	25563
GENE8732	+	29	1	85718
GENE9566	+	2	1	29879
GENE16156	+	13	1	19236
GENE19873	+	12	1	5007
GENE12646	-	7	1	64171
GENE10086	+	3	1	33824
GENE2763	+	4	1	62119
GENE9406	-	2	1	37743
GENE10279	-	16	2	97119667
GENE9186	-	3	1	78288
GENE13692	+	6	1	66780
GENE13234	-	19	2	5787157904
GENE9237	+	2	1	25445
GENE7988	+	2	1	47399
GENE14315	+	79	1	47937
GENE11834	-	7	2	1318513142
GENE9375	+	3	1	17896
GENE784	-	2	1	399667
GENE11272	+	6	1	32006
GENE13119	+	9	1	11564
GENE9474	+	3	1	51742
GENE1950	-	31	1	293473
GENE170	-	4	1	274896
GENE11926	+	31	1	45822
GENE8796	+	4	2	106450106738
GENE1557	-	47	1	253112
GENE140	+	3	1	802288
GENE8335	+	3	1	107310
GENE391	+	5	1	444583
GENE13093	+	10	2	1195512460
GENE5506	+	5	1	204872
GENE13420	-	29	1	17200
GENE3524	+	8	1	176225
GENE158	+	13	2	175392174777
GENE13162	+	5	2	2541025638
GENE11138	+	6	1	66375
GENE10841	-	9	1	116140
GENE4549	+	8	1	171934
GENE12440	-	15	2	2797631817
GENE2195	+	5	1	331034
GENE19814	-	21	1	99
GENE16916	-	6	2	95625278
GENE5411	+	22	2	145291145375
GENE6526	+	3	1	42613
GENE1760	+	3	1	297876
GENE598	-	5	2	339278339373
GENE6586	+	8	1	71583
GENE7989	-	7	1	47694
GENE13296	+	2	1	37538
GENE1417	-	11	1	48955
GENE11460	-	3	1	11289
GENE6351	-	4	1	49176
GENE17020	+	169	1	14893
GENE2270	-	35	1	261519
GENE8958	+	12	2	6775173583
GENE11109	+	19	2	8660586239
GENE384	-	12	2	372190372151
GENE7991	+	12	1	85568
GENE3550	+	27	2	209901209710
GENE15764	-	15	1	14237
GENE12276	+	2	1	14183
GENE8563	+	18	1	133158
GENE9752	+	88	2	111581115385
GENE8980	+	2	1	19362
GENE9479	-	4	1	111134
GENE10803	-	19	1	58678
GENE14438	+	6	1	3157
GENE747	-	2	1	111630
GENE10011	+	6	2	1224711658
GENE15370	+	6	1	21070
GENE7351	+	41	1	293359
GENE7305	+	8	1	18990
GENE10953	+	4	1	56074
GENE6192	+	17	1	124043
GENE2229	-	41	5	8.47258e+24
GENE5234	+	13	1	237368
GENE62	-	2	1	10740
GENE7467	+	112	1	22460
GENE11987	+	9	1	82738
GENE8136	-	24	2	2905229838
GENE662	-	7	1	533169
GENE14386	+	4	1	43442
GENE7308	+	2	1	129361
GENE380	+	8	1	327041
GENE6259	-	7	2	173014173060
GENE5620	+	3	1	20808
GENE13039	+	3	1	27670
GENE14281	-	3	1	12658
GENE8249	+	14	1	103222
GENE14402	-	2	1	32555
GENE12148	-	11	1	79518
GENE11262	-	175	1	38143
GENE3491	-	5	1	195217
GENE8713	+	6	1	112253
GENE11336	+	16	1	142380
GENE122	-	11	2	697930698146
GENE1550	-	5	1	173367
GENE9792	-	2	1	1813
GENE4954	+	25	3	8768087586104070
GENE458	-	2	1	111915
GENE10827	+	3	1	2310
GENE10703	+	3	1	62201
GENE1906	-	4	1	179646
GENE6778	+	2	1	84294
GENE3364	+	7	1	277949
GENE11671	+	301	5	1.21061e+24
GENE4369	+	12	2	219619219876
GENE144	+	97	5	6.11916e+24
GENE3036	+	2	1	244742
GENE9957	-	15	1	49538
GENE18940	+	10	1	11025
GENE9768	+	3	1	36482
GENE1073	+	5	1	383058
GENE8817	+	20	1	113688
GENE6411	-	43	1	158148
GENE14524	+	9	2	6306863107
GENE16656	-	13	1	1992
GENE6881	-	6	2	187177191051
GENE11971	+	2	1	16606
GENE8899	-	2	1	114908
GENE6280	+	5	1	176309
GENE3230	+	5	1	79541
GENE11906	-	27	1	61711
GENE2818	+	12	1	183603
GENE2138	+	7	2	9608595865
GENE2292	+	5	1	193236
GENE5971	-	8	1	15478
GENE10146	-	15	1	49181
GENE14679	-	3	1	17232
GENE15329	-	2	1	1544
GENE16173	+	9	1	19064
GENE9270	-	5	1	43141
GENE16477	+	2	1	14013
GENE5193	-	4	1	48800
GENE9367	-	8	1	70859
GENE11650	+	4	1	13414
GENE5513	-	21	3	1.63087e+17
GENE5886	+	231	2	138198138071
GENE14768	+	125	2	3226832287
GENE5967	+	5	1	136329
GENE15053	+	39	1	38842
GENE12164	-	22	2	1713111440
GENE4508	+	5	1	122532
GENE19368	-	3	1	8203
GENE10863	-	11	1	41566
GENE9214	-	3	1	65798
GENE13310	-	11	1	26469
GENE1558	+	7	3	2.88134e+17
GENE12849	-	8	2	2353227738
GENE5119	+	7	2	6224585896
GENE13927	-	13	1	65530
GENE11502	-	9	1	30737
GENE7674	-	33	1	129100
GENE7295	+	2	1	31434
GENE1397	+	3	1	412821
GENE1806	+	60	1	344938
GENE8248	+	12	2	7415075017
GENE10021	-	4	1	45869
GENE11193	+	26	1	81132
GENE3526	-	21	1	182132
GENE8669	+	141	2	100413100392
GENE4890	+	7	1	117446
GENE1917	+	4	2	382782382815
GENE14905	-	3	1	23623
GENE826	+	9	2	349977352056
GENE12529	-	3	1	59630
GENE3191	-	9	2	4148840482
GENE1782	-	4	1	41930
GENE4642	-	4	1	58794
GENE10577	+	4	1	107826
GENE16012	-	2	1	10811
GENE8823	-	3	1	35773
GENE2166	+	6	1	283361
GENE20	+	5	2	504374504408
GENE853	+	13	2	7996087856
GENE573	-	36	2	104184104209
GENE6954	+	5	1	138562
GENE10893	+	62	5	4.29164e+24
GENE16106	-	6	1	18411
GENE6120	+	4	1	51310
GENE3321	-	29	2	153947153967
GENE2069	+	67	1	54317
GENE10430	-	87	4	7.48297e+19
GENE6531	+	4	1	75016
GENE390	-	5	1	422699
GENE9802	+	27	3	1.20899e+17
GENE11528	+	6	1	15346
GENE16110	-	4	1	15151
GENE1561	-	29	1	357261
GENE10490	-	2	1	137847
GENE729	-	12	1	278321
GENE10300	-	6	1	84003
GENE9324	-	40	2	4622546249
GENE6797	+	8	2	6271163319
GENE6214	+	10	1	22547
GENE13665	+	7	2	2357125499
GENE13625	-	18	2	189559471
GENE4601	+	3	1	153831
GENE11609	-	9	1	40124
GENE5209	-	5	1	73770
GENE7826	+	11	1	84867
GENE3822	+	11	2	129455128774
GENE812	+	19	1	122401
GENE5811	-	2	1	266247
GENE11140	-	55	2	7541975753
GENE5936	+	3	1	100337
GENE1043	-	6	1	322604
GENE8955	+	8	1	13926
GENE1499	+	10	1	233301
GENE14082	+	30	2	3630435642
GENE10088	-	5	1	45090
GENE307	+	7	2	496332496306
GENE2681	-	28	1	314597
GENE5553	+	10	1	171567
GENE1353	-	3	1	122495
GENE13287	-	15	3	412504093840904
GENE14282	-	8	1	28341
GENE12885	+	3	1	45755
GENE3074	+	6	1	44434
GENE5717	-	6	2	124465124364
GENE17640	-	110	1	1077
GENE2750	+	25	1	152580
GENE8115	-	5	2	8419088413
GENE821	-	127	2	232615264982
GENE2905	-	10	1	13945
GENE918	-	39	4	1.08578e+23
GENE9353	+	3	1	129409
GENE12302	+	6	1	27087
GENE10722	+	4	2	67136692
GENE900	-	21	2	248819248970
GENE1653	-	4	1	302944
GENE4070	+	3	1	329873
GENE5512	+	18	2	155421155694
GENE8786	-	4	1	79216
GENE16058	-	7	1	884
GENE12538	+	25	4	7.53318e+19
GENE3616	+	23	2	210162190930
GENE10278	-	94	3	1.011e+17
GENE7804	+	5	1	95544
GENE6698	-	3	1	126336
GENE15330	+	15	1	15122
GENE14693	+	59	1	17310
GENE8862	+	14	3	784197863382197
GENE2511	-	10	4	2.9646e+23
GENE6154	+	38	2	3796037901
GENE4191	+	18	3	2.13467e+17
GENE1600	-	5	1	189536
GENE9874	-	2	1	101797
GENE10210	+	19	1	97807
GENE13854	-	4	1	32834
GENE13346	-	2	1	46874
GENE9995	-	12	1	34654
GENE5519	+	14	1	269024
GENE4064	+	9	1	218020
GENE11184	-	11	2	7759179177
GENE8114	-	4	1	73660
GENE11191	+	5	1	43951
GENE5275	-	33	4	6.94287e+19
GENE16028	-	9	1	3056
GENE7936	+	16	1	130935
GENE7090	+	8	1	121746
GENE4614	+	9	1	119882
GENE5775	+	28	3	855718487485692
GENE13303	+	4	1	28304
GENE7836	+	5	1	32655
GENE16021	+	2	1	10686
GENE275	-	2	1	247718
GENE13923	-	15	2	774439365
GENE7065	+	17	1	53055
GENE14992	+	8	1	9517
GENE16986	+	12	1	5075
GENE2051	-	6	1	135384
GENE17783	+	3	1	15002
GENE5321	+	3	1	152226
GENE2111	+	60	2	207781207748
GENE7735	+	204	2	146200146825
GENE1095	+	90	2	234483235012
GENE3344	-	2	1	249255
GENE1736	-	7	1	589633
GENE8327	+	13	1	36461
GENE15986	+	2	1	19881
GENE6956	+	29	1	169474
GENE4214	-	9	1	101324
GENE2503	+	32	2	212494212475
GENE1971	+	6	2	324256300143
GENE5872	-	4	1	69317
GENE11668	+	7	2	3431133710
GENE5004	+	13	1	58592
GENE12964	+	12	4	6.8737e+16
GENE15945	+	2	1	5786
GENE811	+	8	1	29696
GENE6877	+	3	1	32951
GENE13002	+	24	1	51175
GENE3742	-	3	1	159261
GENE11174	-	3	1	57624
GENE6317	-	18	1	52282
GENE8469	+	7	1	50031
GENE17467	-	4	1	9504
GENE10211	-	15	3	970579707697098
GENE7451	+	37	1	81812
GENE6834	+	2	1	12087
GENE8816	-	3	1	47647
GENE19075	+	6	1	10738
GENE4744	-	18	1	9834
GENE13371	-	5	1	29865
GENE8297	+	3	1	95860
GENE10399	-	14	1	41255
GENE13396	+	461	1	69046
GENE16002	-	4	1	3792
GENE6773	-	8	1	231210
GENE10364	+	355	2	1046410490
GENE6057	+	5	2	8494190487
GENE1133	-	70	2	412045412149
GENE352	-	9	1	48263
GENE10586	-	10	1	66567
GENE3750	-	4	1	230526
GENE2039	+	3	1	31394
GENE10793	+	146	1	49436
GENE5258	+	14	2	167870135511
GENE3218	-	4	1	116661
GENE7394	-	20	1	161130
GENE1215	+	2	1	309881
GENE6723	-	274	3	869118653886726
GENE5910	-	3	1	112908
GENE13855	+	4	1	37631
GENE398	-	3	1	545210
GENE7790	-	20	1	81676
GENE12027	+	8	1	73924
GENE4532	-	11	2	217490217527
GENE14553	-	2	1	43556
GENE10320	-	5	1	22775
GENE2379	+	3	1	183481
GENE8921	-	49	1	38123
GENE5207	+	14	2	7073366198
GENE13308	+	5	1	18175
GENE9130	+	2	1	54034
GENE1385	+	7	1	32218
GENE748	+	10	2	162822149854
GENE4621	+	15	1	221624
GENE123	+	44	1	707437
GENE4041	+	34	1	82329
GENE13950	+	27	1	30881
GENE16467	+	11	2	94527957
GENE2979	+	2	1	200150
GENE2806	-	15	1	497303
GENE1307	-	2	1	431771
GENE9743	+	3	1	57688
GENE7350	-	19	1	285263
GENE15081	+	2	1	21215
GENE1158	+	4	1	121208
GENE6752	+	15	2	1852517880
GENE6720	-	12	1	51042
GENE1559	+	419	2	311965312008
GENE17518	-	11	1	18744
GENE4831	-	7	1	28683
GENE136	+	5	1	793030
GENE14228	+	4	1	27475
GENE19738	-	6	1	9069
GENE13704	+	2	1	100454
GENE3104	+	4	1	175930
GENE4030	+	19	4	2.2733e+23
GENE6243	-	331	6	3.92274e+29
GENE10626	-	16	1	52332
GENE14605	-	8	1	17724
GENE3231	-	3	1	107736
GENE12683	-	8	2	1456814196
GENE7130	-	8	2	107441147289
GENE8702	-	6	1	105091
GENE7738	-	3	1	130767
GENE16709	-	4	1	10178
GENE7815	+	18	2	137784134499
GENE5110	-	3	1	254355
GENE5367	+	4	1	24137
GENE3736	-	43	3	978239755097525
GENE7507	+	4	1	122970
GENE684	-	52	2	432773432993
GENE15996	-	4	1	5311
GENE16848	-	9	3	186041858018775
GENE13118	-	4	1	30967
GENE1457	-	4	1	59434
GENE13775	+	3	1	91649
GENE3040	+	13	1	68385
GENE14166	-	8	1	31819
GENE10920	-	2	1	14627
GENE9493	+	23	2	6426864249
GENE4609	+	2	1	93984
GENE803	-	4	1	460539
GENE2011	+	3	1	137191
GENE881	+	10	1	443077
GENE7164	+	4	1	153149
GENE14048	+	11	1	39246
GENE13831	+	6	1	18493
GENE15391	-	4	1	48308
GENE8765	-	51	1	16222
GENE399	+	10	1	584159
GENE1314	-	7	2	5861352876
GENE11752	+	4	2	7786677962
GENE6840	-	38	1	153748
GENE16654	-	6	1	15686
GENE16132	+	3	1	7872
GENE9207	-	5	2	4277942857
GENE10285	+	4	1	15820
GENE11652	-	3	1	22838
GENE12728	+	5	1	44538
GENE9755	+	2	1	123314
GENE7476	+	2	1	19199
GENE3068	-	28	1	139866
GENE9893	+	4	1	55643
GENE15586	-	11	2	91069474
GENE10612	+	11	2	8394483774
GENE6274	+	6	1	70750
GENE16194	-	15	1	7341
GENE3588	+	7	1	67422
GENE438	+	3	1	112787
GENE19229	-	6	1	19228
GENE697	+	2	1	236996
GENE3563	-	41	3	2.15016e+17
GENE13522	-	5	1	11775
GENE6003	+	5	1	136319
GENE5028	+	33	3	1.00048e+16
GENE19739	-	7	1	313
GENE1377	+	8	1	426520
GENE13212	-	35	1	22179
GENE6622	+	14	1	36724
GENE1704	+	38	1	14083
GENE10600	-	2	1	23115
GENE12721	-	7	1	21084
GENE17741	+	4	1	22173
GENE1964	+	3	1	249564
GENE6795	+	15	1	41023
GENE1291	+	13	1	100466
GENE2264	+	13	1	75543
GENE10566	-	8	1	56865
GENE9728	+	3	1	71192
GENE9369	+	14	1	127760
GENE3895	+	3	1	131719
GENE952	-	11	1	402075
GENE4912	+	5	1	94435
GENE2897	-	4	1	191156
GENE6174	+	5	1	187765
GENE16785	-	70	3	11947122456973
GENE572	+	32	3	1.0248e+17
GENE8747	+	9	1	81379
GENE6006	-	3	1	155348
GENE3579	+	4	1	254879
GENE6358	+	315	8	1.02422e+47
GENE17069	-	6	1	11593
GENE5730	+	32	2	202942203231
GENE11653	+	4	1	35294
GENE11714	+	3	1	85142
GENE11054	+	3	1	62689
GENE14218	+	3	1	18049
GENE10240	+	4	1	38223
GENE2415	-	88	2	140120150138
GENE3819	-	12	2	103266103202
GENE13022	+	9	1	47766
GENE10783	+	4	1	42972
GENE9517	+	2	1	4180
GENE14977	+	4	1	3783
GENE12388	-	2	1	47246
GENE14280	+	29	4	1.69222e+19
GENE9931	-	9	2	8367002
GENE15007	+	10	1	41454
GENE678	+	49	6	2.97731e+35
GENE9784	+	2	1	32692
GENE11067	-	30	3	851418516983678
GENE7759	+	16	2	29312789
GENE312	+	6	1	44401
GENE16703	+	15	2	20265368
GENE12517	-	10	2	3238237894
GENE7011	+	2	1	103085
GENE8827	-	5	1	14069
GENE9094	-	9	1	124445
GENE490	+	8	1	443994
GENE2189	+	10	1	21609
GENE10182	+	9	1	43360
GENE16982	-	4	2	68517129
GENE10579	-	14	1	111819
GENE4785	-	2	1	135939
GENE4161	+	9	1	85578
GENE17659	-	2	1	376
GENE9492	-	61	3	492174839949088
GENE1387	-	17	1	257561
GENE894	-	2	1	153991
GENE11775	-	10	1	106491
GENE14213	-	51	1	21331
GENE15734	+	6	1	16677
GENE7224	+	6	1	101167
GENE3030	-	12	2	157373159082
GENE9760	-	76	2	5222952252
GENE5201	+	6	1	22905
GENE753	-	3	1	214787
GENE18927	+	3	1	9629
GENE4266	+	3	1	38828
GENE13509	+	19	1	15886
GENE14651	-	36	2	3340733146
GENE11177	+	31	1	111118
GENE9935	-	4	1	106983
GENE9652	+	9	1	116994
GENE12454	+	131	2	135873135854
GENE8929	+	5	2	106360110790
GENE38	-	2	1	851850
GENE12315	+	40	4	1.44415e+23
GENE8733	-	2	1	85839
GENE1570	+	117	3	894238940289460
GENE2419	+	6	1	234982
GENE4933	-	59	1	230010
GENE16014	+	4	1	12418
GENE4577	-	43	1	269311
GENE13329	+	384	2	6160861544
GENE16263	+	64	5	1.12801e+24
GENE6419	+	8	1	105551
GENE6289	-	13	1	30963
GENE14025	-	21	3	764537664576277
GENE9519	+	9	1	54918
GENE5613	-	9	1	139154
GENE8545	-	6	1	42126
GENE11396	-	7	1	46979
GENE4901	-	101	2	1852918570
GENE4888	+	10	2	1541615435
GENE2154	-	2	1	52817
GENE12015	-	2	1	141458
GENE2939	+	9	1	46907
GENE7688	+	6	1	55840
GENE3214	+	3	1	244170
GENE5340	+	12	2	196455153472
GENE5719	-	15	2	143543141187
GENE9815	-	6	1	45086
GENE2930	+	3	1	199027
GENE17667	-	12	3	37105536
GENE11602	-	16	1	43718
GENE15231	-	42	1	19593
GENE10429	+	5	1	74507
GENE9084	+	5	1	20877
GENE11240	-	2	1	12427
GENE7722	-	34	3	1.16053e+17
GENE13622	+	12	2	1205513858
GENE4943	+	17	3	2.13976e+17
GENE5545	+	7	1	218317
GENE4625	+	14	1	11175
GENE2910	-	32	3	532745353553251
GENE7077	+	7	1	180243
GENE16584	-	2	1	1803
GENE6002	-	5	1	308721
GENE4355	-	28	1	230603
GENE12216	+	4	1	74293
GENE1032	+	3	1	152156
GENE7917	-	31	1	67323
GENE4763	+	4	1	88248
GENE3494	+	2	1	260946
GENE9177	-	8	1	13630
GENE14376	+	13	1	16015
GENE2737	+	5	1	15860
GENE5889	-	6	1	149699
GENE9956	+	4	1	49548
GENE13687	+	10	1	9730
GENE2527	-	3	1	218354
GENE12906	-	2	1	667
GENE10576	-	6	2	3999620016
GENE7922	-	16	3	1.23976e+17
GENE4125	-	21	1	229734
GENE1351	+	14	2	101535100722
GENE12783	-	2	1	1566
GENE8646	+	2	1	14723
GENE6142	-	53	8	1.52452e+39
GENE7892	+	13	1	24464
GENE11807	+	2	1	110472
GENE8735	-	4	1	93972
GENE989	-	2	1	129626
GENE116	+	428	2	589532589435
GENE4015	-	7	1	41508
GENE5440	-	5	1	152307
GENE9046	-	28	2	4700146969
GENE12356	-	6	1	15193
GENE10291	-	52	5	2.35642e+19
GENE15358	-	3	1	16914
GENE7475	+	8	1	192083
GENE6519	+	9	1	79565
GENE7792	-	2	1	101209
GENE10737	+	8	2	101778101902
GENE5610	-	3	1	119925
GENE3361	+	11	2	217515217345
GENE2657	+	14	2	121492123279
GENE11408	+	4	1	98741
GENE12788	+	25	3	812098053881180
GENE5736	-	4	1	117661
GENE13825	+	5	1	30072
GENE15365	-	71	2	1773317688
GENE3208	-	5	1	140953
GENE3235	-	2	1	285556
GENE10391	+	2	1	92360
GENE2052	-	10	1	150658
GENE2190	+	2	1	57683
GENE2845	-	3	1	152015
GENE13934	-	6	2	1711424206
GENE5962	-	10	1	56114
GENE12839	+	2	1	56500
GENE15695	-	4	1	6208
GENE4289	+	2	1	92852
GENE12726	+	2	1	27705
GENE2529	+	2	1	241457
GENE920	-	12	1	122076
GENE9910	+	2	1	32185
GENE142	-	30	1	835596
GENE14308	+	2	1	20398
GENE8868	-	46	7	9.9621e+34
GENE1690	+	7	2	235873235894
GENE16133	+	8	1	18208
GENE6542	-	3	1	78700
GENE7911	+	3	1	38696
GENE1670	+	6	1	241904
GENE2448	+	16	3	485772376446798
GENE7172	-	100	2	9790899473
GENE7203	-	2	1	46195
GENE6359	+	15	1	106717
GENE1135	+	9	1	447757
GENE10806	-	2	1	92151
GENE15794	-	19	2	126155
GENE6868	-	2	1	31414
GENE7603	-	34	3	959849126487442
GENE9596	+	2	1	25478
GENE10663	-	5	1	24416
GENE5040	-	7	1	211808
GENE3311	-	2	1	182753
GENE6903	+	9	1	68544
GENE1956	-	7	1	338401
GENE5	+	105	2	146212146139
GENE10888	-	4	1	15953
GENE913	-	48	1	52982
GENE138	-	10	1	793284
GENE11158	-	6	1	69354
GENE2391	+	19	2	9203391322
GENE9195	+	3	1	120058
GENE895	-	4	1	198181
GENE2127	+	9	2	397275395536
GENE1108	+	9	1	64156
GENE6779	+	17	1	111392
GENE2344	+	12	2	110844115720
GENE11053	-	3	1	46328
GENE7687	+	12	1	38870
GENE1658	-	179	1	330032
GENE13716	-	10	1	66380
GENE11204	-	4	1	90157
GENE10355	+	6	1	13408
GENE10433	-	13	1	99262
GENE4738	+	11	1	153002
GENE12825	+	4	1	11213
GENE14067	+	3	1	11987
GENE6021	-	2	1	16001
GENE10810	+	7	1	27166
GENE1484	+	15	2	152456158711
GENE12757	+	5	1	61855
GENE11939	-	5	1	31756
GENE12731	+	11	1	67248
GENE6598	+	11	2	195712202256
GENE828	+	3	1	472602
GENE9191	+	126	1	50360
GENE18464	-	13	2	68206043
GENE5426	-	10	1	46884
GENE2955	+	4	1	131058
GENE11155	-	9	1	32443
GENE80	+	412	1	268194
GENE5594	+	20	1	40177
GENE3754	-	3	1	275153
GENE1163	+	15	1	430149
GENE19337	-	3	1	7685
GENE1338	-	2	1	247762
GENE3173	+	28	2	137476140580
GENE9862	+	5	2	1952819549
GENE2009	-	25	1	109759
GENE12412	+	16	1	64563
GENE13343	-	4	1	21846
GENE9944	+	15	1	15503
GENE11654	+	13	1	38212
GENE13373	+	9	1	65942
GENE8486	-	16	2	294200294414
GENE12853	+	47	1	54260
GENE6322	+	7	2	1187715760
GENE9088	-	3	1	39286
GENE4073	-	24	1	343347
GENE2582	+	4	1	150336
GENE10	-	128	1	242589
GENE11945	+	6	1	52228
GENE2626	-	22	1	137746
GENE14499	-	6	1	28775
GENE242	+	8	1	424739
GENE7961	+	2	1	12732
GENE7696	-	17	1	100993
GENE14855	-	75	4	2.82813e+19
GENE6984	-	13	3	2.01793e+17
GENE6096	-	4	1	120928
GENE2953	-	9	1	76118
GENE14860	-	4	1	24072
GENE9296	-	2	1	60128
GENE12638	-	3	1	36265
GENE5382	-	2	1	33436
GENE8710	-	9	1	108026
GENE10733	-	2	1	15636
GENE12756	+	4	1	38018
GENE2447	-	15	1	16420
GENE17	+	6	1	451270
GENE10383	+	16	1	30451
GENE638	+	5	2	537052537273
GENE7561	-	16	1	48154
GENE11139	-	5	1	66431
GENE2985	+	52	1	249387
GENE9419	-	6	1	52658
GENE8644	-	24	1	140117
GENE8099	+	20	3	1.18177e+17
GENE13688	-	2	1	10586
GENE9801	-	11	1	92445
GENE15647	+	3	1	17975
GENE9651	-	4	1	64876
GENE804	+	6	1	470227
GENE1972	-	51	3	3.19455e+17
GENE11592	-	3	1	75083
GENE10907	-	4	1	49306
GENE7244	-	73	2	139398139417
GENE1625	-	2	1	340750
GENE11391	-	2	1	62019
GENE14515	+	16	1	44297
GENE4076	+	3	1	376741
GENE4643	+	95	2	8801488138
GENE7201	-	6	1	10662
GENE12711	-	6	1	57332
GENE1539	+	3	1	49205
GENE7599	+	2	1	69270
GENE7703	-	3	1	131137
GENE8073	+	9	1	117573
GENE4478	-	2	1	65453
GENE7714	+	32	2	4598845966
GENE10481	-	2	1	126357
GENE11012	-	2	1	82278
GENE8322	+	17	2	1267822707
GENE6338	+	82	3	1.66664e+17
GENE15786	+	10	1	17780
GENE3823	-	22	1	123394
GENE14482	+	14	1	34634
GENE7129	-	8	1	97421
GENE1403	+	4	1	66235
GENE1952	-	26	2	311594311553
GENE11762	+	8	1	11688
GENE7385	-	6	1	97278
GENE12090	-	19	1	52158
GENE12005	-	10	1	52823
GENE1134	-	23	2	421147422245
GENE12625	+	22	1	112180
GENE15853	+	13	1	1453
GENE5311	-	2	1	255274
GENE503	-	25	2	1987522223
GENE10792	+	35	1	46600
GENE13367	+	11	3	373633740243000
GENE2408	+	3	1	21530
GENE6430	+	19	1	193430
GENE16200	-	3	1	3273
GENE4074	+	13	3	3.67885e+17
GENE1253	-	35	3	3.6264e+17
GENE8151	+	9	2	12882974467
GENE6333	+	10	2	116375105472
GENE104	+	12	1	296702
GENE8117	+	2	1	100310
GENE13598	-	45	1	11819
GENE13378	-	2	1	52518
GENE11690	+	19	2	6771367807
GENE2619	+	2	1	58332
GENE8768	+	31	2	5759557206
GENE13306	-	3	1	50668
GENE5328	+	56	4	3.45573e+19
GENE11182	-	9	1	77774
GENE8431	-	31	3	301729872320
GENE4058	+	2	1	163061
GENE1060	-	39	1	486996
GENE1566	+	2	1	36756
GENE14998	+	6	1	31855
GENE1795	+	6	2	176785178711
GENE15778	+	3	1	8700
GENE11655	+	5	1	40850
GENE11571	+	19	1	30388
GENE8579	-	2	1	30535
GENE11002	-	18	2	8847688425
GENE1415	+	11	1	12771
GENE10518	-	21	1	1167
GENE16534	+	24	3	734070777164
GENE10707	-	3	1	20706
GENE2689	+	14	1	102425
GENE13286	+	28	1	37961
GENE14783	+	241	3	321862953029508
GENE2357	+	3	1	67602
GENE703	+	3	1	334024
GENE1140	-	18	3	597676097961382
GENE15988	+	3	1	23511
GENE4907	+	4	1	140057
GENE531	-	2	1	85477
GENE2620	+	6	1	70486
GENE10069	+	2	1	76736
GENE12509	+	37	2	1316413133
GENE16548	+	3	1	14299
GENE16479	+	2	1	9883
GENE11095	+	42	2	7209672116
GENE10266	-	37	1	21658
GENE6445	+	3	1	180637
GENE13356	-	12	2	1961819803
GENE6615	-	33	3	1.04567e+17
GENE6571	+	19	2	9709397114
[truncated: 71 more rows]

## Sheet: F02.APA_result
Gene	strand	aligned reads	num sites	locations
GENE975	-	2	1	255787
GENE5038	+	3	1	184463
GENE11503	+	4	1	60120
GENE12432	+	23	1	59968
GENE11542	-	61	2	7311273147
GENE1488	+	94	2	409623409604
GENE2081	-	10	1	230659
GENE1363	-	13	1	267213
GENE4672	-	18	1	222261
GENE6955	-	4	1	144592
GENE6027	-	3	1	47938
GENE3065	+	3	1	101032
GENE10517	+	3	1	233248
GENE11137	-	13	2	3918640773
GENE10376	+	6	2	110268110342
GENE4470	+	11	2	2000919850
GENE16175	+	6	1	27100
GENE11538	+	2	1	95872
GENE6527	-	20	2	4241842395
GENE19582	+	27	1	4675
GENE7167	-	4	1	9852
GENE13892	+	5	1	14801
GENE7129	-	2	1	97421
GENE16668	+	7	2	1112611300
GENE9834	+	110	9	2.22302e+44
GENE12656	+	6	1	51022
GENE5334	-	42	4	1.05175e+23
GENE3184	+	20	2	7176371705
GENE7686	+	13	2	152907152945
GENE9023	-	35	1	154131
GENE3552	-	2	1	214289
GENE10858	-	5	2	8365482720
GENE4829	-	32	3	2.33019e+17
GENE9064	+	3	1	99394
GENE17481	+	5	2	28362865
GENE11839	+	2	1	58768
GENE13609	-	5	1	39652
GENE227	+	19	3	1.45217e+17
GENE6017	-	3	1	135516
GENE987	-	3	1	91025
GENE9549	+	4	1	10042
GENE6350	+	7	1	14711
GENE15117	+	2	1	21829
GENE13453	+	16	1	53454
GENE10152	-	13	1	42719
GENE2546	-	4	1	241639
GENE7346	+	2	1	256973
GENE4539	-	4	1	15823
GENE652	+	2	1	229337
GENE1402	-	11	2	5559355569
GENE9205	-	2	1	23731
GENE980	+	24	2	343224335925
GENE14287	+	4	1	61741
GENE14787	+	16	1	41067
GENE14025	-	31	3	764537697776278
GENE9542	-	4	1	117313
GENE8863	-	3	1	78566
GENE10045	+	76	7	7.43127e+34
GENE3598	+	8	2	51295106
GENE9676	+	5	1	18494
GENE164	+	10	1	239147
GENE6485	+	10	1	76465
GENE3527	+	7	1	258947
GENE7371	-	4	1	129845
GENE8147	+	22	1	141894
GENE16808	-	7	1	10112
GENE13195	+	3	1	139659
GENE9695	+	7	1	81266
GENE1505	+	15	3	3.39897e+17
GENE10386	+	4	1	52277
GENE5682	-	3	1	80523
GENE1756	+	2	1	24718
GENE11742	-	4	2	9616396207
GENE8527	+	5	1	112159
GENE10263	-	48	1	5725
GENE11630	+	2408	5	2.12592e+24
GENE1994	+	7	2	180424180520
GENE2587	+	15	3	2.16704e+17
GENE4976	+	34	1	92883
GENE13349	+	20	1	43001
GENE14304	-	28	2	2462723678
GENE13910	-	7	2	3450234683
GENE14834	+	8	1	33236
GENE15400	-	11	2	1238612418
GENE10892	+	12	2	2855328531
GENE80	+	227	1	268194
GENE9351	-	356	4	1.00578e+23
GENE9875	+	3	1	109722
GENE969	+	3	1	129881
GENE5496	-	11	1	111518
GENE4313	+	4	1	138198
GENE11210	-	7	1	80356
GENE14005	-	4	1	22204
GENE11095	+	86	6	7.20967e+29
GENE10183	-	6	1	49684
GENE10807	+	15	1	106172
GENE14171	+	15	2	3864338762
GENE9366	+	7	1	65034
GENE10392	+	44	1	93500
GENE4008	-	2	1	34446
GENE8017	+	12	3	1.18129e+17
GENE14477	-	3	1	23324
GENE4964	+	11	1	205663
GENE1018	-	8	1	398699
GENE7654	-	6	1	14044
GENE7899	-	12	2	2648326186
GENE9249	+	9	2	7953479561
GENE6913	+	3	1	163153
GENE356	+	4	1	108166
GENE1362	+	14	1	267509
GENE3031	+	16	4	2.00601e+23
GENE11885	+	7	2	5108951427
GENE2660	-	3	1	139680
GENE12027	+	8	1	85853
GENE6937	-	4	1	127005
GENE8076	+	3	1	153452
GENE563	-	14	3	2.92533e+17
GENE9269	+	13	4	4.32334e+19
GENE9941	+	7	2	9946899773
GENE9315	-	6	1	92131
GENE7103	-	11	2	1200528688
GENE103	-	6	2	283154283300
GENE16684	-	5	1	2300
GENE9926	+	7	1	56116
GENE12358	+	11	2	4048040546
GENE11526	-	7	1	81452
GENE6891	-	2	1	289756
GENE12547	+	7	1	38636
GENE5523	-	4	1	286838
GENE11295	-	15	2	3528135244
GENE16188	+	7	2	1648215407
GENE14134	+	2	1	34624
GENE9471	+	57	3	238942384723874
GENE16884	+	36	1	14561
GENE3446	+	6	1	200434
GENE12854	-	2	1	54620
GENE6945	+	158	3	293042932329194
GENE9354	+	5	1	23217
GENE12588	-	8	2	3355632878
GENE612	+	3	1	435707
GENE688	-	3	1	452189
GENE9083	-	36	3	461050685466
GENE10991	-	3	1	3811
GENE7146	-	2	1	154773
GENE9934	+	8	1	57117
GENE11833	+	11	3	113301290113151
GENE12289	+	2	1	77701
GENE5275	-	28	2	6942869851
GENE5353	+	7	2	190629190960
GENE477	+	13	1	511514
GENE11960	+	11	2	5054050450
GENE7900	+	9	1	103928
GENE8363	-	6	1	87815
GENE13209	-	3	1	51290
GENE3678	+	2	1	254406
GENE16097	+	9	2	2189321429
GENE2214	+	2	1	243562
GENE8509	+	10	1	93209
GENE2544	+	15	2	201645201851
GENE3233	-	7	1	222218
GENE5873	+	6	1	91336
GENE173	+	157	3	3.1851e+17
GENE5084	+	7	1	86408
GENE2552	+	3	1	51584
GENE1156	-	3	1	29725
GENE1522	+	4	1	236214
GENE1700	+	18	1	307505
GENE2436	+	6	1	125815
GENE15667	-	18	1	16154
GENE2155	+	2	1	83015
GENE1162	+	5	1	374376
GENE1763	+	11	1	346034
GENE13612	-	5	1	60084
GENE3407	-	24	3	847278511385407
GENE1762	-	9	1	309499
GENE9923	-	6	1	32456
GENE3741	-	3	1	141126
GENE3516	+	29	1	209638
GENE696	-	32	1	216419
GENE4276	-	23	1	51902
GENE4354	-	45	1	185609
GENE10548	-	5	1	25309
GENE5595	-	2	1	37144
GENE642	-	68	2	4260342645
GENE2356	+	29	2	4673547076
GENE1177	-	40	1	145698
GENE11287	+	16	2	8061980600
GENE14191	-	50	1	48384
GENE3853	-	3	1	253259
GENE11548	-	2	1	28260
GENE12563	-	4	1	25016
GENE11644	+	9	2	7965579582
GENE7814	-	57	1	114707
GENE4452	+	11	2	102206103316
GENE4993	-	3	1	109693
GENE7934	-	32	1	103740
GENE4014	+	3	1	243857
GENE12160	-	3	1	57282
GENE4693	-	33	2	152049151713
GENE11884	-	6	1	36537
GENE13418	-	2	1	16599
GENE18159	-	56	1	1203
GENE5327	+	6	1	20443
GENE2618	-	28	2	3527535294
GENE1252	+	6	1	364371
GENE860	+	21	1	164316
GENE7922	-	17	1	124380
GENE13805	+	5	1	56898
GENE8550	+	12	1	4389
GENE6156	-	18	3	1.07046e+17
GENE8352	+	6	1	48906
GENE343	-	17	3	6.11918e+17
GENE9973	+	3	1	32563
GENE6964	+	6	1	106597
GENE555	+	4	1	141591
GENE10284	-	10	2	9053390612
GENE16575	+	3	1	6829
GENE1551	-	19	2	207036207055
GENE8340	+	9	2	144294144968
GENE1880	-	4	1	343429
GENE5398	+	4	1	99476
GENE4457	+	24	3	1.32993e+17
GENE9631	+	3	1	64241
GENE4591	-	15	1	293400
GENE6801	-	2	1	85697
GENE1684	+	3	1	126420
GENE16131	+	2	1	13811
GENE2088	-	18	3	3.00551e+17
GENE3501	+	8	1	78880
GENE4559	+	6	2	4451356584
GENE12294	+	3	1	46372
GENE4371	-	5	1	240065
GENE9748	+	29	2	109563109543
GENE5841	-	13	2	5966661853
GENE10928	-	6	1	46874
GENE3691	-	4	1	94378
GENE2964	-	2	1	300714
GENE784	-	2	1	399670
GENE5062	+	16	3	726547292771470
GENE9839	-	11	2	1319713918
GENE13093	+	3	1	11955
GENE14167	-	7	2	4104041078
GENE212	+	109	6	4.49213e+35
GENE8187	-	3	1	108281
GENE14314	-	58	8	9.40294e+31
GENE4206	+	14	1	63983
GENE14411	-	11	2	2663225020
GENE13256	-	6	1	82185
GENE3317	+	11	1	293082
GENE15358	-	7	1	16914
GENE10516	+	2	1	223607
GENE14069	-	7	2	3653237021
GENE16883	-	3	1	6363
GENE7038	-	5	1	73561
GENE376	-	7	1	275051
GENE1109	-	3	1	70148
GENE11499	+	32	3	715471737048
GENE4461	-	8	1	167448
GENE16072	+	24	2	1612316023
GENE2792	-	3	1	394597
GENE7722	-	8	2	115849116846
GENE508	+	3	1	210368
GENE6867	+	2	1	36169
GENE10877	-	30	3	173351738718071
GENE11392	-	3	1	82890
GENE6709	-	7	1	165982
GENE242	+	11	1	424739
GENE17456	+	6	1	5825
GENE1139	+	16	2	5660156447
GENE4512	+	3	1	200096
GENE2433	-	6	1	296903
GENE1099	+	3	1	410173
GENE15631	-	25	2	1509914684
GENE2259	+	3	1	306252
GENE931	+	5	1	416284
GENE2755	-	4	1	176543
GENE415	-	2	1	242118
GENE3440	-	4	1	90108
GENE12216	+	6	2	7429374271
GENE13531	+	4	1	18435
GENE11302	+	7	1	48622
GENE17333	+	2	1	7216
GENE15097	-	11	1	1522
GENE3883	+	2	1	34518
GENE19135	+	6	1	21830
GENE8873	-	2	1	57261
GENE12760	+	10	3	888989868688920
GENE6793	-	3	1	21170
GENE13759	+	4	1	27639
GENE10399	-	43	1	41255
GENE3635	-	3	1	237096
GENE6471	-	58	2	289656289613
GENE7693	-	6	2	7873277656
GENE13260	-	2	1	49087
GENE2016	-	21	2	189115189077
GENE458	-	5	2	111916111947
GENE9206	+	6	1	43140
GENE7611	+	5	1	134755
GENE9130	+	7	1	54035
GENE10088	-	5	1	45090
GENE1947	-	6	1	212557
GENE10277	+	5	1	32138
GENE14377	-	4	1	29600
GENE5626	+	21	2	6606566022
GENE319	-	25	1	203548
GENE5675	-	99	4	2.09793e+23
GENE5307	-	3	1	200746
GENE683	+	30	3	4.31955e+17
GENE1313	+	2	1	45578
GENE3731	+	16	1	51608
GENE2372	+	9	1	70847
GENE143	-	33	4	1.42292e+17
GENE2153	+	16	1	57574
GENE1425	+	3	1	262817
GENE8937	+	9	2	8174281953
GENE4561	-	6	1	92642
GENE6148	+	10	1	10246
GENE15337	+	3	1	22689
GENE2017	-	3	1	194972
GENE449	+	12	2	427745426862
GENE106	-	79	1	301328
GENE13941	+	13	1	47216
GENE5169	-	2	1	122257
GENE16678	+	39	1	8477
GENE12987	-	2	1	57105
GENE5019	+	17	1	54004
GENE8200	+	4	1	100562
GENE109	+	8	2	342648342693
GENE2980	-	5	1	183198
GENE5896	+	53	3	119691256512544
GENE3343	-	5	1	232666
GENE12911	-	15	1	55617
GENE6053	+	5	1	38929
GENE6016	-	3	1	132603
GENE11719	+	2	1	51034
GENE8544	+	11	2	4142641032
GENE4292	+	6	2	127908127849
GENE1499	+	5	1	233301
GENE17397	-	3	1	2954
GENE4531	+	5	1	214565
GENE1268	+	5	1	653657
GENE14741	+	36	1	14978
GENE3906	-	7	1	173831
GENE6739	+	9	2	7643676928
GENE10256	-	2	1	25426
GENE5434	-	6	1	112358
GENE12146	+	2	1	57763
GENE4437	-	59	2	106118106145
GENE12894	-	8	2	1189710217
GENE3274	-	9	2	177108181139
GENE77	+	3	1	196542
GENE5565	+	4	1	113128
GENE9585	+	9	1	83686
GENE14540	+	6	2	3187231838
GENE11378	+	9	1	58371
GENE17608	+	3	1	6374
GENE6805	+	140	4	1.41382e+23
GENE6853	-	2	1	18575
GENE4623	+	4	1	238475
GENE13727	+	3	1	29040
GENE7037	+	7	2	6717167199
GENE11687	+	4	1	38605
GENE5654	-	3	1	155223
GENE12312	-	68	9	6.71437e+44
GENE18831	-	7	2	451269
GENE12344	+	4	1	14001
GENE2499	+	5	1	199981
GENE221	-	10	1	750102
GENE3219	+	8	1	126798
GENE13287	-	10	2	4125040938
GENE12870	+	2	1	48197
GENE14417	-	7	1	18317
GENE945	+	2	1	349262
GENE1823	-	21	1	168798
GENE13015	-	11	1	45991
GENE13944	+	2	1	22200
GENE13986	+	55	1	31253
GENE15353	+	40	4	1.46191e+19
GENE3521	-	30	2	1298612961
GENE12346	+	6	1	26630
GENE2402	+	9	1	111473
GENE10266	-	64	2	2165819567
GENE1391	+	5	1	305725
GENE11893	+	2	1	20374
GENE7525	+	3	1	187324
GENE12630	-	8	2	97499821
GENE7793	-	90	4	1.18383e+23
GENE8533	+	6	1	139249
GENE14767	-	7	1	29590
GENE8862	+	23	1	78419
GENE4164	+	20	2	186952186932
GENE295	-	8	2	334569334710
GENE16636	-	42	2	28472893
GENE6469	+	3	1	282149
GENE10476	+	55	3	278402757927786
GENE14954	+	70	3	221942390122256
GENE15523	+	2	1	16058
GENE1647	+	76	2	278461277514
GENE14563	+	6	1	44033
GENE1459	+	222	5	2.30308e+29
GENE11834	-	11	2	1314913629
GENE1052	+	2	1	423482
GENE1135	+	4	1	447756
GENE4839	-	18	3	2.16881e+17
GENE2705	+	4	1	135673
GENE2566	+	5	1	214209
GENE4422	+	8	1	76730
GENE10065	-	2	1	25433
GENE553	+	3	1	103581
GENE9630	-	3	1	7356
GENE14470	+	2	1	15543
GENE4817	+	13	3	1.94374e+17
GENE3931	-	382	2	7783477978
GENE4438	-	3	1	111481
GENE10799	+	5	1	44131
GENE16432	+	2	1	9246
GENE10643	+	3	1	76266
GENE1760	+	13	2	304623297877
GENE6258	+	6	1	173189
GENE3499	-	5	1	9619
GENE6658	+	4	1	211018
GENE17768	-	13	2	80577898
GENE940	+	3	1	130541
GENE12285	+	11	1	18339
GENE4445	+	62	2	1018210988
GENE3483	-	3	1	33282
GENE983	-	7	2	452646452747
GENE8154	+	2	1	4026
GENE12788	+	16	2	8120980537
GENE5156	+	6	1	234250
GENE4510	+	7	1	183041
GENE977	-	51	2	276152276109
GENE5151	+	3	1	69408
GENE5832	-	6	1	87468
GENE13232	+	6	1	39253
GENE1938	+	16	2	8361179725
GENE8677	+	4	1	57889
GENE3405	-	6	1	67361
GENE6212	+	3	1	10752
GENE10291	-	48	5	2.35642e+19
GENE5373	-	3	1	108084
GENE9947	+	3	1	18930
GENE5695	-	10	1	97841
GENE11662	+	2	1	57057
GENE13979	+	3	1	45135
GENE7169	-	2	1	69485
GENE15357	+	37	1	15310
GENE6878	+	4	1	69810
GENE1322	+	3	1	118098
GENE8628	-	14	4	6.00686e+19
GENE7924	-	4	1	139757
GENE12898	-	20	2	5602756506
GENE16329	-	13	2	1305213894
GENE4549	+	2	1	171930
GENE7159	+	4	1	125639
GENE6146	-	3	1	649
GENE10523	+	29	2	4394443915
GENE2260	-	12	2	308842308977
GENE12532	-	38	1	75962
GENE10073	+	6	1	53126
GENE3896	+	3	1	182533
GENE8922	+	2	1	45417
GENE14189	-	11	2	3549836238
GENE467	+	8	2	232253232150
GENE15022	-	7	2	24002655
GENE9805	+	11	1	30838
GENE1113	-	5	1	95657
GENE17899	-	9	1	1483
GENE9986	-	3	1	82842
GENE766	+	508	5	2.05723e+21
GENE13739	+	5	1	11489
GENE3579	+	6	1	254879
GENE4501	-	6	2	125495129124
GENE8981	-	5	1	19491
GENE6585	+	8	1	190173
GENE12947	+	90	4	4.03824e+19
GENE5845	+	3	1	138833
GENE916	+	225	1	107575
GENE8481	+	13	1	145676
GENE19552	+	6	1	1489
GENE14522	-	6	1	32246
GENE8216	-	5	1	6774
GENE3988	+	23	2	154820154798
GENE7378	-	74	2	245173247809
GENE7726	+	5	1	156839
GENE302	+	4	1	388516
GENE3036	+	9	1	244744
GENE14190	+	4	1	46071
GENE10159	+	3	1	98256
GENE6659	-	11	1	212257
GENE7125	-	2	1	159393
GENE13888	+	4	1	46137
GENE2012	+	10	1	149029
GENE11813	+	3	1	78306
GENE11626	+	7	1	22780
GENE7284	+	7	2	5959280146
GENE15060	+	110	13	1.58164e+61
GENE1311	+	8	1	14187
GENE723	+	57	2	204887205468
GENE13361	+	8	1	43261
GENE11861	-	2	1	32406
GENE5581	+	8	1	113910
GENE9090	+	7	1	78692
GENE3498	-	5	2	280834281158
GENE15009	+	7	1	37399
GENE14989	-	6	1	28805
GENE7360	-	5	1	371466
GENE901	-	126	3	2.5385e+17
GENE670	+	9	1	231374
GENE8478	+	12	1	86329
GENE3496	+	16	2	277679276705
GENE5240	+	27	1	289963
GENE3561	+	4	2	210620211139
GENE3172	-	6	1	128490
GENE8764	-	2	1	4825
GENE8783	-	12	1	66997
GENE12446	+	6	1	80829
GENE12232	+	2	1	75847
GENE7822	-	3	1	191915
GENE11908	+	5	1	87458
GENE14857	+	34	1	9730
GENE6431	+	2	1	8800
GENE15673	-	10	1	18544
GENE7047	-	20	1	158895
GENE6530	-	4	2	167699170160
GENE1634	+	7	2	9896598991
GENE2162	-	7	2	218185218124
GENE11114	-	3	1	9130
GENE9903	-	2	1	98650
GENE1312	-	8	1	12679
GENE12324	-	7	1	11551
GENE6207	+	9	1	67547
GENE5431	-	7	2	7071066409
GENE16120	+	33	3	661865936750
GENE13629	-	8	1	25720
GENE11500	-	7	1	7142
GENE16137	-	6	2	1859223298
GENE1281	+	5	1	408853
GENE16625	-	5	1	3112
GENE5450	+	2	1	174392
GENE12586	-	4	1	10407
GENE7664	+	4	1	59109
GENE2628	+	21	2	156920154842
GENE2430	-	10	1	267986
GENE8146	+	10	2	127901127949
GENE17323	+	5	1	5127
GENE7937	+	35	3	256132644924965
GENE11485	-	2	1	53633
GENE13620	-	9	3	452434490245331
GENE3333	-	13	2	123959123993
GENE8328	+	6	1	44365
GENE16056	+	2	1	22156
GENE10354	+	8	1	109410
GENE13934	-	7	2	2420917397
GENE6844	+	4	1	26051
GENE2087	+	18	1	300558
GENE8936	+	36	2	9544371794
GENE16221	-	4	1	13090
GENE3339	+	4	1	27926
GENE10431	+	6	2	9600699050
GENE4482	-	7	2	119895119922
GENE15101	-	3	1	33439
GENE3324	-	10	2	271771271806
GENE14273	+	6	1	23071
GENE10706	+	5	1	12065
GENE8367	+	15	1	26685
GENE11441	+	8	1	66240
GENE10248	+	21	2	101185101211
GENE2257	-	6	2	270383270477
GENE14603	+	9	2	4686157088
GENE3441	+	8	2	180530183009
GENE7427	+	6	1	114910
GENE8961	+	5	1	68939
GENE10713	-	19	1	99104
GENE3704	-	6	1	275568
GENE1487	-	2	1	317923
GENE8080	+	12	3	948159506094834
GENE13032	+	10	2	3741037596
GENE2794	-	6	1	399112
GENE4143	-	31	1	112040
GENE13446	-	12	1	14328
GENE14352	-	2	1	47917
GENE17543	-	3	1	3645
GENE16670	+	4	1	13727
GENE594	-	17	3	2.87113e+17
GENE5529	-	10	2	120481120679
GENE14475	-	4	1	29068
GENE8570	+	4	1	123196
GENE4615	-	3	1	182003
GENE15230	+	4	2	903410231
GENE4878	+	4	1	237564
GENE3166	+	8	1	82592
GENE10355	+	2	1	13424
GENE10310	-	3	1	63138
GENE11522	-	8	1	22423
GENE4713	+	3	1	10547
GENE7304	+	2	1	85724
GENE14406	-	4	1	16186
GENE10613	-	59	1	60445
GENE2290	+	5	1	106784
GENE10483	-	10	2	8302482951
GENE14343	+	3	1	8181
GENE7191	+	4	1	71865
GENE4204	+	12	3	407834080540825
GENE2013	-	15	4	1.49138e+23
GENE10372	-	10	1	42841
GENE5647	-	4	1	216279
GENE9127	-	43	1	28815
GENE2357	+	6	1	67596
GENE7433	-	9	2	78787343
GENE11202	+	22	3	172571727818748
GENE11328	+	8	1	84479
GENE10269	-	2	1	33833
GENE3520	-	6	1	265494
GENE10772	+	2	1	28393
GENE9307	-	22	3	2.09734e+17
GENE1690	+	8	1	235873
GENE7896	-	2	1	41757
GENE5786	-	96	3	1.03251e+17
GENE11390	-	6	1	47239
GENE12549	-	7	1	54503
GENE7123	+	3	1	155691
GENE12278	-	46	2	3288432865
GENE8423	-	13	1	123495
GENE358	+	7	1	125345
GENE15794	-	11	2	126155
GENE7491	-	4	1	57088
GENE8303	-	5	1	30110
GENE13078	+	3	1	13914
GENE9673	+	17	2	9512594998
GENE3478	+	23	1	252519
GENE13450	+	73	1	33154
GENE1898	+	5	2	1126018429
GENE10393	-	6	2	9393396643
GENE8642	-	24	1	132355
GENE5793	+	3	1	189482
GENE12626	+	5	1	126024
GENE4944	-	15	1	214027
GENE6758	-	5	1	89060
GENE6560	-	3	1	7091
GENE13157	+	6	1	2347
GENE6484	+	105	2	6432564403
GENE9306	+	45	2	218717218366
GENE800	+	11	2	442155441945
GENE15120	+	42	6	3.05002e+29
GENE9483	+	6	1	107207
GENE11928	+	2	1	52056
GENE280	+	16	1	330487
GENE19936	-	2	1	1014
GENE11631	+	80	1	27042
GENE5913	-	25	1	8918
GENE13117	-	6	1	21587
GENE14722	+	8	2	2162321656
GENE6149	-	13	2	1023310142
GENE13956	+	4	1	16679
GENE6900	-	83	2	3759737618
GENE5789	-	6	2	142419142701
GENE6968	+	3	1	139523
GENE5060	+	64	3	599526033160382
GENE14772	-	4	1	34613
GENE11925	-	6	1	20147
GENE1639	+	11	2	158050159716
GENE4174	-	11	2	7330173337
GENE3759	-	14	2	6173057166
GENE12464	+	5	1	100514
GENE7537	+	8	1	69221
GENE14415	+	38	2	1543215467
GENE2785	+	6	1	337294
GENE2735	-	3	1	31514
GENE668	-	6	1	174171
GENE10701	+	5	1	118381
GENE6316	+	29	2	5203450789
GENE11	-	4	1	355993
GENE9125	+	20	1	11789
GENE4497	+	16	3	241992410823872
GENE15203	-	9	1	4636
GENE9601	-	7	1	59378
GENE872	-	5	1	7921
GENE416	-	2	1	253834
GENE6653	-	2	1	141903
GENE7553	-	5	1	157881
GENE11550	+	4	1	93775
GENE2341	-	40	1	348242
GENE13821	-	39	2	2,30
GENE2642	+	11	1	103912
GENE1232	+	153	2	180421180201
GENE5646	+	16	2	210120210194
GENE8290	-	9	1	137025
GENE9718	+	28	4	5.49105e+19
GENE11007	+	14	3	803316954781677
GENE9723	-	17	1	84144
GENE15208	+	16	1	10177
GENE11028	-	4	1	23620
GENE1321	-	13	2	110066109772
GENE8953	+	4	1	111755
GENE3959	-	11	1	254655
GENE12907	+	8	1	33908
GENE12935	+	47	1	16239
GENE793	-	9	2	9800998188
GENE9832	+	10	1	98756
GENE6187	-	2	1	204190
GENE10290	-	6	1	96456
GENE6661	-	14	1	119052
GENE6375	-	11	1	76219
GENE17584	-	2	1	3296
GENE13650	-	5	1	36999
GENE1404	+	3	1	80285
GENE5178	-	5	1	33846
GENE5905	+	6	2	7172073491
GENE8186	-	7	1	80718
GENE6272	+	5	1	30628
GENE10148	+	12	3	859149357085806
GENE6262	-	3	1	61566
GENE842	-	2	1	302267
GENE12642	+	11	3	1.10022e+17
GENE6753	+	29	4	5.86924e+19
GENE9457	-	12	1	1504
GENE4773	-	3	1	188854
GENE13306	-	3	1	50666
GENE10005	-	23	2	8317483152
GENE8646	+	8	1	14725
GENE11145	-	15	2	3171734917
GENE12472	-	3	1	15172
GENE4686	-	7	1	74163
GENE6748	+	4	1	42031
GENE16256	+	6	1	3138
GENE1258	+	11	2	448651449336
GENE8247	-	125	1	55848
GENE8857	+	3	1	45375
GENE397	+	23	1	545071
GENE7948	-	52	1	43
GENE225	+	9	2	9554297641
GENE4492	-	18	2	209614210684
GENE6635	-	22	1	9570
GENE15451	+	17	4	1.58442e+19
GENE19643	-	7	1	8799
GENE5900	+	15	2	188431195992
GENE6623	-	5	1	36587
GENE4466	+	5	1	192654
GENE809	+	2	1	472822
GENE7189	+	45	1	28000
GENE2752	-	12	2	162205162447
GENE7380	+	5	1	298962
GENE11244	+	29	2	2710526840
GENE913	-	38	1	52982
GENE9948	+	34	2	7114071163
GENE13799	+	2	1	8002
GENE4908	-	21	2	134923134901
GENE11418	-	10	1	20810
GENE11959	-	9	1	23645
GENE3956	+	2	1	245180
GENE4277	+	11	1	184942
GENE2899	+	9	1	253759
GENE5922	-	8	1	134731
GENE2847	-	6	2	183834184371
GENE9994	+	6	1	36256
GENE2880	+	12	1	126336
GENE2724	-	5	1	102627
GENE7090	+	18	2	121746121772
GENE5638	+	13	2	157268157678
GENE7077	+	9	2	180243180273
GENE11997	+	32	1	12080
GENE411	+	14	2	182417181923
GENE9781	-	4	1	101417
GENE10018	+	9	2	67836805
GENE12896	+	6	1	50414
GENE14607	+	5	1	4888
GENE9600	+	36	1	59388
GENE4423	-	3	1	76633
GENE10234	-	6	1	85597
GENE876	+	2	1	153334
GENE8639	+	6	2	119405119497
GENE3939	-	2	1	202433
GENE9271	+	20	4	5.04495e+19
GENE686	-	3	1	442301
GENE2753	+	7	1	174727
GENE5444	+	14	1	117792
GENE15135	+	86	2	3502035048
GENE8047	-	45	2	112081112264
GENE441	-	2	1	180297
GENE6282	+	4	1	199186
GENE19352	+	2	1	5959
GENE5479	+	10	2	79287950
GENE176	-	4	1	434887
GENE15676	+	3	1	23216
GENE12581	-	6	1	56742
GENE6066	-	19	2	6865669028
GENE3948	+	11	1	262815
GENE4275	-	8	1	215188
GENE5551	+	5	2	138571138663
GENE10049	-	6	1	13891
GENE5333	+	22	2	105213105257
GENE7995	-	2	1	9228
GENE10077	+	2	1	85481
GENE13804	-	27	2	1015010123
GENE14759	+	9	1	31126
GENE3836	+	8	1	55432
GENE15990	+	7	2	1886219335
GENE13551	+	12	3	319493459232102
GENE2540	+	9	2	202399202461
GENE13858	-	12	2	4991149885
GENE4007	+	2	1	31659
GENE742	+	3	1	86631
GENE12992	-	35	2	3862238591
GENE16914	+	5	1	6364
GENE13856	+	2	1	25911
GENE10532	-	13	3	1.00643e+16
GENE16150	-	13	1	5773
GENE2641	+	14	1	319987
GENE12946	-	16	2	2959229775
GENE17021	+	8	1	8283
GENE14143	-	4	1	34069
GENE4821	-	4	1	117862
GENE3845	-	5	1	115001
GENE10867	+	11	3	1.91302e+17
GENE8120	+	33	1	23274
GENE15488	+	9	2	1186911839
GENE10952	+	3	1	41020
GENE3262	+	24	4	2.77655e+23
GENE867	+	8	2	291982415402
GENE732	-	19	1	292098
GENE14302	+	3	1	19412
GENE16903	-	2	1	7279
GENE7685	-	7	1	63757
GENE3056	+	7	1	164929
GENE9139	-	5	1	86207
GENE3322	+	6	1	189288
GENE1624	-	4	1	335686
GENE5776	-	10	1	93482
GENE11557	+	14	1	67028
GENE11796	-	3	1	25222
GENE2809	-	11	1	515207
GENE14713	+	14	2	3365736417
GENE16128	+	11	1	10694
GENE5532	-	3	1	177019
GENE4078	-	23	1	376620
GENE5278	+	17	2	162017157711
GENE6798	-	6	1	63316
GENE923	+	5	1	180963
GENE11260	+	17	2	5097351603
GENE381	-	9	1	327191
GENE6568	-	5	1	187351
GENE3261	-	22	1	245481
GENE10336	+	4	1	134727
GENE14905	-	5	1	23623
GENE15902	+	2	1	25285
GENE11980	+	2	1	35095
GENE9012	+	2	1	56919
GENE1035	+	37	2	184290184319
GENE9124	-	7	1	7983
GENE1506	-	19	3	3.41104e+17
GENE4291	-	5	1	93031
GENE2747	+	2	1	107826
GENE11050	-	4	1	67324
GENE2892	+	7	2	8538985516
GENE10543	+	28	1	136384
GENE1595	-	15	2	156506157643
GENE9458	+	3	1	19082
GENE10629	-	21	2	3405734081
GENE1645	+	5	1	244999
GENE15047	+	3	1	43696
GENE11695	-	5	2	3678833008
GENE7548	+	57	4	3.41123e+19
GENE8444	+	33	2	9464394579
GENE14587	+	7	1	23820
GENE12518	+	5	1	13565
GENE15175	-	7	1	22649
GENE14445	+	6	1	53199
GENE10433	-	7	1	99262
GENE10299	+	4	1	83862
GENE4879	-	2	1	1125
GENE11103	+	3	1	73235
GENE6804	+	16	4	1.02575e+23
GENE4787	+	50	3	1.5022e+17
GENE10040	+	3	1	50210
GENE12458	-	10	1	65830
GENE7817	+	4	1	148073
GENE12534	+	5	1	5817
GENE7812	+	4	1	102094
GENE2782	+	4	2	11063771123
GENE2841	-	12	1	111593
GENE12891	-	5	1	28897
GENE6163	-	9	1	181514
GENE6651	-	5	1	127061
GENE3013	-	14	1	66746
GENE15483	+	11	1	19270
GENE14067	+	7	2	1129911989
GENE6550	-	4	1	180325
GENE801	-	4	1	442905
GENE11837	-	3	1	41540
GENE12908	-	3	1	34973
GENE1331	+	17	1	193039
GENE7029	-	19	3	887388878188942
GENE10803	-	6	1	58678
GENE10881	-	2	1	101944
GENE6131	+	6	1	165642
GENE9889	+	2	1	98349
GENE13451	+	10	1	41173
GENE6482	+	3	1	187876
GENE12163	+	7	1	17368
GENE5261	-	6	2	176730191850
GENE7684	+	6	1	59536
GENE9180	+	2	1	106681
GENE5839	+	4	1	43130
GENE16311	+	8	1	5117
GENE880	+	3	1	369803
GENE8641	+	16	1	131635
GENE535	+	3	1	200568
GENE14916	+	4	1	21054
GENE2875	+	20	3	942039519795250
GENE8852	+	30	1	21122
GENE8462	+	28	2	115498115548
GENE12804	-	4	1	27293
GENE14671	+	13	1	23000
GENE10896	-	2	1	95488
GENE10883	+	15	4	4.04953e+19
GENE2169	-	4	1	301469
GENE154	-	2	1	133153
GENE16371	+	6	1	17349
GENE5609	+	5	1	121818
GENE17699	-	12	2	21241712
GENE11657	-	4	1	45338
GENE2872	+	2	1	310003
GENE5858	+	12	1	13000
GENE56	-	2	1	1071400
GENE2953	-	13	1	76118
GENE3528	-	4	1	264946
GENE2772	+	4	1	171789
GENE3133	+	10	2	251678252892
GENE14696	-	4	1	10248
GENE14790	+	3	1	11443
GENE12012	-	3	1	4509
GENE4884	-	18	2	104656104144
GENE18115	+	4	1	22693
GENE18157	+	14	3	970897429394
GENE15280	+	26	3	1002396069647
GENE4643	+	51	4	8.80149e+19
GENE6573	+	3	1	101454
GENE9913	+	5	1	66543
GENE387	+	3	1	392435
GENE1676	-	2	1	357116
GENE13004	+	3	1	29929
GENE12707	-	2	1	9861
GENE5190	+	21	1	29067
GENE2064	+	45	2	292362292422
GENE6057	+	15	1	90487
GENE1543	-	8	1	89335
GENE13448	-	3	1	23167
GENE12852	-	4	1	43350
GENE17476	+	100	1	4013
GENE2313	-	58	2	136623136585
GENE453	+	16	3	887858832388437
GENE13273	-	4	1	65177
GENE13263	-	16	1	41774
GENE1829	-	6	1	215718
GENE16028	-	5	1	3056
GENE1053	+	4	1	426162
GENE8072	-	5	1	86001
GENE2213	+	16	4	2.3611e+23
GENE4515	+	157	10	2.25932e+59
GENE12874	+	3	1	11752
GENE13452	-	7	1	41531
GENE11001	+	2	1	87433
GENE7844	-	14	1	9358
GENE14303	-	4	1	19674
GENE7979	+	5	1	97878
GENE11849	-	2	1	51403
GENE11381	-	18	1	68247
GENE9939	+	20	2	9161791582
GENE7393	+	49	4	1.62545e+23
GENE8951	+	5	1	79147
GENE470	+	26	2	314235314294
GENE2075	+	13	1	148429
GENE14488	+	64	4	4823526745022900
GENE779	+	2	1	212446
GENE86	-	4	1	312281
GENE5452	+	7	1	213004
GENE335	+	4	1	572472
GENE3203	+	5	1	214049
GENE14983	+	5	1	30310
GENE14652	+	6	1	9822
GENE7698	-	19	2	124592124930
GENE2007	+	26	3	1.05304e+17
GENE3170	+	6	1	126106
GENE1654	+	17	2	310880308826
GENE5804	-	11	5	9.56119e+24
GENE452	-	21	4	6.03406e+19
GENE7999	+	2	1	122570
GENE320	-	4	1	209482
GENE15266	-	2	1	26600
GENE5586	+	4	1	150195
GENE10809	+	31	3	181261974918647
GENE2298	+	3	1	296065
GENE1493	-	16	2	6078460394
GENE147	+	15	3	876268953289552
GENE7262	-	19	1	48384
GENE3476	+	10	1	230529
GENE3173	+	110	10	1.31233e+59
GENE3358	+	5	1	205241
GENE13329	+	456	1	61608
GENE13991	-	24	1	22694
GENE3778	-	8	1	36510
GENE14841	-	3	1	27319
GENE17164	-	24	1	19070
GENE11671	+	220	4	1.21071e+19
GENE4757	+	21	2	5553172354
GENE7859	+	4	1	110494
GENE3815	-	4	1	71146
GENE14	-	2	1	412313
GENE5691	+	23	5	8.72709e+24
GENE7950	+	2	1	26868
GENE12562	+	8	2	2190122194
GENE5894	+	9	2	189845193591
GENE6582	+	15	2	9841398375
GENE14783	+	63	2	3218629530
GENE9813	+	3	1	44564
GENE9412	+	12	1	148646
GENE1454	+	14	1	45790
GENE16520	-	2	1	12761
GENE13909	+	2	1	36768
GENE18743	+	3	1	1269
GENE5559	+	9	3	2.02054e+17
GENE1681	+	3	1	115545
GENE7851	-	2	1	7363
GENE4194	+	3	1	30436
GENE841	-	16	2	249500249433
GENE378	-	4	1	316798
GENE7790	-	14	2	8168381702
GENE105	-	21	1	296693
GENE4063	-	5	1	185054
GENE1250	+	34	3	3.41046e+17
GENE3861	+	4	1	100371
GENE18826	-	2	1	274
GENE12399	+	5	1	4279
GENE6463	+	6	1	169362
GENE15517	+	94	7	1.001e+33
GENE7510	-	4	1	151
GENE12904	-	5	1	45580
GENE5205	-	42	1	46687
GENE15490	+	14	2	18611368
GENE9024	+	12	2	174496175718
GENE7358	+	3	1	367913
GENE461	+	2	1	148170
GENE7648	+	17	2	7657576445
GENE327	-	2	1	391723
GENE14967	-	4	1	1979
GENE14384	-	4	1	24740
GENE12912	+	6	2	7200672139
GENE5137	-	4	1	94484
GENE1748	+	4	1	188640
GENE12413	-	6	1	33203
GENE5954	+	2	1	156185
GENE5627	+	58	2	7699576644
GENE10788	+	23	1	15647
GENE1532	-	3	1	309498
GENE2109	-	4	1	114200
GENE5110	-	5	1	254355
GENE6969	+	7	1	155642
GENE11603	+	3	1	9772
GENE8202	-	45	3	1.32275e+17
GENE9595	-	3	1	120648
GENE7116	+	11	1	130805
GENE5723	+	4	1	188199
GENE7791	+	2	1	100387
GENE12204	-	7	1	23816
GENE2277	+	2	1	298445
GENE7473	+	9	1	95727
GENE4385	-	5	1	251851
GENE5423	+	6	1	36783
GENE14683	-	9	1	37943
GENE654	+	4	1	359468
GENE12198	-	28	1	65323
GENE14507	-	6	1	14714
GENE2223	+	15	2	3121829804
GENE6880	+	5	1	102965
GENE8601	+	3	1	120008
GENE11584	+	5	1	38146
GENE8732	+	15	1	85719
GENE1299	-	11	1	239408
GENE9106	-	5	1	87268
GENE7104	-	40	3	531315393954244
GENE8492	+	4	1	88953
GENE8562	-	6	2	112498130879
GENE6167	+	9	1	130083
GENE1230	+	11	1	172011
GENE5810	-	38	2	233570233476
GENE7867	+	5	1	152133
GENE7928	-	40	2	9298093028
GENE2252	+	2	1	90808
GENE968	-	3	1	96746
GENE13915	+	8	2	6635364717
GENE4268	+	5	1	132683
GENE7864	-	7	1	50761
GENE16041	-	4	1	13353
GENE12604	-	21	2	4730049647
GENE4799	+	4	1	34403
GENE1166	+	5	1	34165
GENE3960	+	4	1	30206
GENE3517	-	3	1	213752
GENE11593	+	20	1	86307
GENE4255	+	4	1	168006
GENE10119	+	12	2	2008018830
GENE16913	+	27	1	4742
GENE7768	-	64	14	1.67176e+83
GENE828	+	10	2	417318472599
GENE9262	+	4	1	74538
GENE9175	+	6	1	128335
GENE1902	-	9	1	158050
GENE8630	-	5	2	7610176860
GENE6950	-	13	2	7624876183
GENE15220	-	26	5	1.61252e+24
GENE11836	+	27	1	43792
GENE3997	+	18	1	33550
GENE724	-	6	1	204976
GENE11316	+	2	1	91814
GENE17324	+	6	1	4615
GENE11924	-	15	2	1421114233
GENE5664	+	12	1	100777
GENE12819	-	14	4	4.77395e+19
GENE7423	+	4	1	202455
GENE5935	-	7	1	88510
GENE11559	-	5	1	73427
GENE6151	+	4	1	18308
GENE8260	+	13	2	9044289213
GENE5772	-	7	1	32333
GENE2318	-	30	2	270351270207
GENE11124	+	4	1	56233
GENE6417	+	12	2	7525175437
GENE19083	-	3	1	5936
GENE8322	+	24	3	227061267822521
GENE6984	-	4	2	201753201793
GENE10589	+	5	1	90292
GENE574	+	45	1	145823
GENE5719	-	65	8	1.43543e+47
GENE6952	+	5	1	110939
GENE9237	+	17	2	2544723870
GENE515	-	19	2	341133341153
GENE18075	+	34	2	1086310696
GENE4180	+	34	5	1.44733e+29
GENE3340	+	2	1	148646
GENE238	+	8	2	354994350869
GENE8989	+	3	1	126722
GENE2775	-	2	1	192442
GENE15285	+	5	1	33411
GENE18021	+	6	1	3308
GENE976	-	81	1	266176
GENE11904	+	12	3	454664528645502
GENE14860	-	5	1	24072
GENE5204	+	41	2	4642546555
GENE3094	-	7	1	288679
GENE12419	+	44	2	5695856611
GENE7099	+	6	1	36106
GENE3889	+	9	1	78446
GENE8720	-	5	1	135984
GENE169	+	9	1	282484
GENE3642	+	2	1	61177
GENE16904	-	13	1	1524
GENE5442	-	11	1	15344
GENE12827	-	4	1	30387
GENE3181	+	5	1	253219
GENE12307	+	47	4	4.38674e+19
GENE11951	+	12	1	7919
GENE14481	+	22	2	5537656284
GENE10742	+	6	1	70661
GENE171	+	31	1	283822
GENE14420	-	4	1	21542
GENE4548	-	27	2	138376138572
GENE4527	+	2	1	153109
GENE7736	-	9	1	147767
GENE9427	-	10	1	46086
GENE4788	-	18	1	150211
GENE15569	+	9	2	2665523792
GENE9936	-	12	2	1579215823
GENE5752	+	7	1	199126
GENE5340	+	8	2	196455189408
GENE3560	+	33	2	207862193653
GENE4694	-	19	2	154671154711
GENE5639	-	5	1	157795
GENE4579	-	8	1	284976
GENE9982	+	5	1	63187
GENE10241	-	4	1	38130
GENE18264	-	6	1	1780
GENE15646	-	2	1	11552
GENE3411	+	9	1	246924
GENE1745	+	7	1	170037
GENE15725	-	2	1	15868
GENE4949	-	9	1	12444
GENE8178	+	7	1	120196
GENE9104	-	12	1	57541
GENE17804	-	43	1	871
GENE13351	-	6	2	4604445351
GENE2659	-	11	1	131945
GENE8858	-	51	4	4.51975e+19
GENE5379	+	5	1	214468
GENE11867	-	4	1	60731
GENE7691	+	5	1	71277
GENE7418	+	10	2	283496283518
GENE1777	-	9	1	365665
GENE2136	+	27	3	704127039070278
GENE8438	-	2	1	25277
GENE16663	+	8	2	39523912
GENE6142	-	39	5	1.54182e+24
GENE2887	+	14	2	310438311311
GENE1208	+	18	1	162895
GENE7559	-	4	1	34954
GENE4852	-	3	1	231190
GENE16452	-	2	1	14183
GENE3378	+	4	1	136311
GENE13364	-	4	1	60900
GENE580	+	6	1	184199
GENE2569	-	12	2	267862263950
GENE17798	+	34	1	21583
GENE4002	+	6	2	102234102332
GENE13844	+	38	1	32965
GENE2267	+	8	1	215226
GENE11197	+	6	1	46914
GENE4226	-	6	1	261426
GENE11815	+	20	1	2194
GENE15506	-	56	3	184461953619584
GENE8565	-	5	1	172073
GENE7619	+	9	1	83815
GENE14878	+	3	1	3070
GENE12991	+	25	2	6445943851
GENE11365	+	4	1	94510
GENE4212	-	3	1	95347
GENE5807	+	11	3	2.21286e+17
GENE15665	-	6	1	4837
GENE3216	-	27	1	256901
GENE12255	-	25	1	26435
GENE6345	-	12	1	140092
GENE7938	-	6	1	26449
GENE7201	-	9	1	10662
GENE3572	-	3	1	12680
GENE5341	+	2	1	12776
GENE10286	+	15	3	837078476187131
GENE15849	-	6	1	16438
GENE11005	+	24	4	2.99303e+19
GENE676	-	38	1	261479
GENE5189	-	2	1	14727
GENE12739	+	5	1	34037
GENE3699	-	6	1	57246
GENE392	+	10	2	462532464776
GENE14174	+	7	1	31049
GENE9657	-	17	1	54333
GENE9478	-	3	1	67761
GENE735	+	14	1	482092
GENE2679	+	2	1	304848
GENE18908	+	5	1	11400
GENE10019	+	4	1	14387
GENE1467	+	4	1	381486
GENE15733	-	6	1	4765
GENE3840	+	4	1	178994
GENE9126	+	5	1	28634
GENE5692	-	6	1	90436
GENE2317	+	2	1	266371
GENE14630	+	2	1	25271
GENE1269	+	11	2	672200672809
GENE1796	-	17	1	175152
GENE10716	-	4	1	129012
GENE3197	-	7	1	101732
GENE4877	-	3	1	230907
GENE250	-	3	1	498575
GENE949	+	20	3	3.94766e+17
GENE15235	-	3	1	4902
GENE4538	-	2	1	11876
GENE14105	+	3	1	49176
GENE9282	-	15	3	109901094510964
GENE13953	-	4	1	26067
GENE8782	+	11	3	668096673966997
GENE1386	+	810	3	2.52011e+17
GENE1904	-	27	4	1.65425e+23
GENE2063	-	7	1	267942
GENE12263	-	6	1	16020
GENE15388	-	2	1	24868
GENE10770	+	8	1	87490
GENE4237	-	6	2	5652956550
GENE6357	-	3	1	80820
GENE6330	-	9	1	181407
GENE4898	-	12	2	232078232127
GENE17737	-	5	1	12592
GENE2884	+	6	1	259608
GENE8284	+	29	2	133323133399
GENE1304	-	2	1	420406
GENE3131	+	6	1	215332
GENE9720	-	7	1	71212
GENE108	-	5	1	328512
GENE6050	-	4	1	206768
GENE4096	-	2	1	696650
GENE17909	+	2	1	3121
GENE8643	+	11	1	139585
GENE13044	+	6	1	46228
GENE1941	+	12	1	105788
GENE12056	-	4	1	50367
GENE13699	+	26	2	2436222054
GENE7610	+	7	1	80434
GENE11106	-	3	1	10087
GENE4155	-	11	2	1387019796
GENE6371	+	20	1	50835
GENE9322	+	59	1	34001
GENE15354	-	12	1	13580
GENE6076	+	4	1	73797
GENE1552	-	10	1	210915
GENE19159	+	10	1	21325
GENE13567	+	5	1	61099
GENE1070	+	3	1	363379
GENE2271	+	27	3	2.74534e+17
GENE4481	-	2	1	90455
GENE14011	-	5	1	39160
GENE8242	+	15	2	1724517224
GENE8199	-	8	1	77767
GENE15741	-	18	1	12284
GENE2995	-	9	1	176540
GENE8821	-	5	1	133233
GENE7799	-	13	1	119208
GENE1610	-	2	1	162816
GENE8422	+	18	2	121375123671
GENE1707	+	3	1	82127
GENE8535	-	9	2	6552365669
GENE11442	-	76	1	66235
GENE6310	-	4	1	187197
GENE7030	+	2	1	113776
GENE6464	-	9	2	175733175863
GENE6510	+	3	1	176911
GENE4838	+	9	3	2.0499e+17
GENE3831	+	43	1	28621
GENE16559	+	91	2	1516515196
GENE13393	-	7	2	5914561209
GENE7513	-	4	1	33623
GENE12786	+	5	1	28716
GENE5843	+	5	1	81180
GENE7552	+	3	1	152177
GENE10242	-	9	1	59926
GENE3632	+	3	1	209780
GENE14430	+	2	1	1238
GENE7723	+	10	1	117479
GENE14931	+	2	1	3483
GENE12282	+	14	3	519985249952683
GENE12098	+	8	2	6030858699
GENE17640	-	38	1	1079
GENE7992	-	16	3	846418556585313
GENE217	-	8	1	724053
GENE11795	-	8	2	39963674
GENE9580	-	6	1	44012
GENE2832	-	15	3	255632679726475
GENE8650	+	4	1	32984
GENE11346	-	2	1	55244
GENE684	-	41	2	432773432998
GENE13454	-	8	1	51568
GENE11896	-	20	2	3716358040
GENE10581	+	4	1	79426
GENE9804	-	5	1	31178
GENE12591	-	3	1	41217
GENE2744	+	15	1	87082
GENE17326	+	4	1	9682
GENE3509	-	6	1	187335
GENE16156	+	8	1	19235
GENE19873	+	6	2	50044833
GENE4991	-	5	1	101011
GENE10086	+	6	1	33824
GENE2763	+	9	1	62119
GENE8283	-	7	1	57231
GENE11552	-	2	1	19629
GENE12614	-	5	1	10657
GENE8652	-	4	1	41705
GENE9534	+	13	2	6898621141
GENE14315	+	3	1	47937
GENE9375	+	2	1	17896
GENE2349	+	6	2	228187228403
GENE127	-	2	1	722444
GENE5648	+	9	1	7254
GENE11272	+	9	1	32004
GENE7561	-	13	1	48154
GENE6089	+	6	2	214256214279
GENE9877	+	5	1	134056
GENE11926	+	66	1	45823
GENE8796	+	9	1	106450
GENE8531	+	9	1	134745
GENE140	+	3	1	802288
GENE639	-	2	1	4451
GENE11524	+	2	1	56304
GENE14539	-	2	1	19707
GENE5506	+	4	1	204871
GENE1330	-	8	1	184469
GENE6947	+	4	1	15388
GENE1387	-	13	1	257561
GENE13420	-	52	2	1720017232
GENE4175	+	5	2	7671576686
GENE789	+	7	2	6536468506
GENE3524	+	6	1	176225
GENE6765	-	3	1	140246
GENE158	+	8	2	174777175170
GENE10211	-	20	2	9706997494
GENE3911	-	35	2	261762260996
GENE13162	+	13	2	2541025640
GENE11138	+	9	1	66373
GENE1761	-	22	2	305081305247
GENE8915	+	4	1	124808
GENE10841	-	12	1	116140
GENE7463	-	3	1	71949
GENE10279	-	19	2	96679713
GENE6363	+	5	1	6598
GENE2195	+	12	1	331039
GENE14166	-	7	2	3181932770
GENE6162	-	7	1	173463
GENE14370	+	11	1	13607
GENE6526	+	11	2	4262742588
GENE15321	+	2	1	17156
GENE598	-	15	2	339373339274
GENE6586	+	2	1	71583
GENE7989	-	8	2	4753747694
GENE9054	+	10	3	838338394284195
GENE13296	+	3	1	37539
GENE1850	+	2	1	155031
GENE1417	-	7	1	48955
GENE9592	+	2	1	73877
GENE16037	+	3	1	15806
GENE6351	-	5	1	49178
GENE1376	-	2	1	405151
GENE13782	-	7	1	2349
GENE13039	+	11	2	2765127670
GENE17337	+	9	1	1294
GENE11778	-	5	1	164989
GENE17141	+	9	1	7746
GENE10934	+	5	1	60468
GENE7991	+	6	2	8376585577
GENE3550	+	19	2	209901209710
GENE15764	-	26	2	1423813979
GENE8563	+	27	1	133158
GENE9752	+	20	1	111581
GENE12271	-	8	1	9630
GENE11502	-	13	1	30737
GENE11806	-	9	1	74248
GENE9479	-	2	1	111135
GENE1917	+	8	1	382809
GENE2535	-	3	1	8571
GENE11897	+	5	2	2166839126
GENE3589	-	4	1	89316
GENE8528	-	10	1	111126
GENE15370	+	3	1	21070
GENE511	-	2	1	231280
GENE10953	+	12	1	56074
GENE11512	-	6	1	76836
GENE328	+	7	1	402394
GENE8918	+	4	1	26141
GENE6192	+	7	1	124043
GENE9866	-	5	1	98266
GENE136	+	5	1	793030
GENE15974	-	4	2	1649116694
GENE2229	-	15	2	8472585438
GENE5871	-	55	1	43759
GENE5234	+	14	2	237366236153
GENE62	-	3	1	10740
GENE4609	+	5	1	93970
GENE8273	+	7	1	75471
GENE2511	-	7	1	296460
GENE8136	-	38	2	2905229838
GENE13155	-	5	1	16613
GENE8335	+	9	2	105576107310
GENE662	-	29	3	5.3317e+17
GENE14386	+	15	2	4344343889
GENE2835	+	2	1	217067
GENE1122	-	4	1	174903
GENE380	+	17	1	327041
GENE6259	-	2	1	173011
GENE14242	+	3	1	67464
GENE17122	+	13	1	7047
GENE8048	+	5	1	124861
GENE8249	+	14	2	103224103366
GENE6832	-	7	1	91368
GENE9395	+	7	1	191906
GENE14149	-	9	2	7675976054
GENE2117	+	8	2	269861262450
GENE11262	-	5	1	38143
GENE3491	-	5	1	195217
GENE122	-	7	1	697928
GENE8500	-	3	1	9832
GENE1351	+	17	2	101535100725
GENE9940	-	6	1	91460
GENE4954	+	56	4	8.76809e+20
GENE10703	+	5	1	62201
GENE1906	-	14	1	179646
GENE3364	+	17	2	277949277889
GENE1134	-	4	1	421149
GENE144	+	40	3	611916124363483
GENE5959	-	5	1	150060
GENE2450	-	3	1	76807
GENE18508	+	2	1	1733
GENE1416	+	190	9	4.66525e+44
GENE9957	-	15	1	49538
GENE18940	+	24	1	11026
GENE9768	+	2	1	36482
GENE1073	+	9	1	383058
GENE16785	-	77	5	1.19477e+23
GENE8817	+	13	2	113690113121
GENE2391	+	13	3	913249203390947
GENE6411	-	12	1	158146
GENE14524	+	14	3	630665542963109
GENE417	+	12	1	301186
GENE16656	-	19	2	19922742
GENE13087	+	14	1	69737
GENE9760	-	2	1	52229
GENE6280	+	19	1	176309
GENE12600	+	6	1	76008
GENE11409	-	4	1	98763
GENE5936	+	2	1	100168
GENE2292	+	8	2	193235193510
GENE5971	-	19	2	1547818208
GENE10146	-	10	2	4918753324
GENE560	-	7	1	178853
GENE16173	+	9	1	19065
GENE166	+	3	1	243254
GENE16481	-	2	1	325
GENE9270	-	9	2	4314443662
GENE13099	-	9	1	39981
GENE3600	+	4	2	1525715310
GENE8167	-	5	1	116333
GENE10609	+	2	1	54663
GENE9507	-	2	1	51914
GENE5886	+	58	2	138204136777
GENE14768	+	113	2	3226832287
GENE4947	-	5	1	242362
GENE15053	+	15	2	3884231396
GENE10052	-	12	3	660785867
GENE17028	+	2	1	27412
GENE12164	-	17	3	171302010610258
GENE7576	+	13	3	1.51419e+17
GENE13822	+	6	1	11712
GENE13105	+	6	2	2974029768
GENE2285	+	2	1	351749
GENE4793	+	2	1	229714
GENE422	+	17	1	418818
GENE12849	-	11	3	235272361327655
GENE5119	+	15	2	8589862245
GENE7674	-	51	1	129100
GENE7295	+	9	2	3143231406
GENE8248	+	15	1	74150
GENE8370	+	6	1	47781
GENE11193	+	11	1	81130
GENE8669	+	161	3	1.00413e+16
GENE14137	+	10	1	37013
GENE13587	-	46	1	13382
GENE995	+	4	1	250875
GENE14057	-	2	1	24404
GENE7725	+	8	1	150725
GENE3191	-	8	2	4149040484
GENE4642	-	3	1	58795
GENE1460	-	3	1	235724
GENE6152	+	4	1	26349
GENE4451	-	2	1	29419
GENE8823	-	5	1	35774
GENE5270	-	8	1	128665
GENE14925	+	5	1	7668
GENE4022	+	2	1	121535
GENE15630	+	3	1	15174
GENE853	+	7	1	79960
GENE573	-	17	1	104184
GENE7724	+	3	1	132383
GENE6954	+	7	1	138562
GENE10893	+	5	1	42924
GENE11420	-	2	1	72758
GENE6120	+	10	2	5071751310
GENE5430	+	3	1	78523
GENE16975	+	5	1	9416
GENE3321	-	2	1	153964
GENE10430	-	59	3	748407504074784
GENE3116	+	4	1	297410
GENE17187	+	5	1	5620
GENE1202	+	3	1	303942
GENE2056	-	6	1	198660
GENE2219	-	4	1	330243
GENE9802	+	15	2	120899122477
GENE12856	+	7	2	4376043978
GENE1561	-	13	1	357261
GENE3227	+	28	2	3406935918
GENE8614	+	9	2	143140143473
GENE10557	-	3	1	34996
GENE10300	-	6	1	84018
GENE9324	-	2	1	46221
GENE8482	-	19	2	151144152556
GENE6797	+	20	2	6270963320
GENE6214	+	4	1	22552
GENE7486	-	4	1	63002
GENE4486	+	2	1	242573
GENE16848	-	20	3	186001858118902
GENE5976	-	3	1	121353
GENE2690	-	3	1	102617
GENE11609	-	18	1	40124
GENE14078	+	2	1	54383
GENE7826	+	15	1	84875
GENE7351	+	27	1	293359
GENE7240	-	8	1	24775
GENE3822	+	6	2	128774129455
GENE3287	-	3	1	11179
GENE11140	-	54	1	75419
GENE10461	+	45	3	197762052420493
GENE3371	+	3	1	236090
GENE8122	-	11	2	5143151986
GENE14344	-	3	1	24112
GENE12260	+	5	1	57184
GENE4626	+	2	1	58922
GENE16849	-	2	1	4474
GENE14139	+	2	1	23647
GENE5718	+	20	1	141029
GENE1956	-	18	1	338401
GENE8955	+	7	1	13926
GENE12735	+	2	1	11886
GENE14082	+	3	1	36304
GENE9524	-	20	1	63937
GENE2196	-	3	1	279579
GENE2681	-	48	1	314597
GENE5553	+	16	2	171344171566
GENE9349	-	4	1	86755
GENE7692	-	2	1	72301
GENE491	-	7	1	443945
GENE5717	-	6	2	124362124465
GENE8081	+	71	2	104173104147
GENE2750	+	27	2	152580151327
GENE8115	-	10	2	8418988452
GENE7202	+	4	1	46133
GENE12731	+	6	1	67246
GENE4090	+	26	2	663096663077
GENE918	-	59	2	110308110381
GENE1395	-	9	1	388280
GENE12302	+	6	1	27087
GENE1089	+	4	1	196509
GENE10722	+	8	2	67136674
GENE900	-	37	2	248826248759
GENE1653	-	2	1	302944
GENE3103	-	5	1	169276
GENE5512	+	4	1	155421
GENE6932	-	5	1	75364
GENE16058	-	5	1	884
GENE12538	+	35	5	7.53318e+24
GENE10278	-	72	4	1.011e+23
GENE14693	+	13	1	17310
GENE9583	-	2	1	11503
GENE9886	+	2	1	58840
GENE11987	+	10	1	82740
GENE10847	-	11	1	45194
GENE6154	+	30	4	3.79604e+19
GENE4335	-	3	1	197537
GENE11336	+	17	2	142380142401
GENE5105	-	3	1	186488
GENE12284	+	5	2	6276162825
GENE17198	-	2	1	17203
GENE4191	+	70	9	2.14037e+53
GENE12172	+	11	1	77818
GENE1133	-	102	4	4.12045e+23
GENE10210	+	6	1	97805
GENE18799	-	5	1	9078
GENE9177	-	4	1	13630
GENE4700	+	3	1	54968
GENE8300	+	11	1	111703
GENE5944	-	2	1	198927
GENE501	+	9	1	7842
GENE9995	-	13	1	34654
GENE17024	+	12	2	65856250
GENE4042	+	10	2	100987101198
GENE17275	-	4	2	37418047
GENE4064	+	4	1	218016
GENE11184	-	60	4	7.91778e+19
GENE8114	-	5	1	73677
GENE8278	-	2	1	57855
GENE7962	+	40	4	4.81245e+19
GENE11191	+	9	1	43961
GENE4764	+	11	1	106392
GENE4978	+	4	1	126340
GENE5417	+	4	1	210814
GENE14140	+	15	3	301393045430116
GENE14998	+	4	1	32255
GENE7936	+	16	3	1.30935e+17
GENE3068	-	25	1	139866
GENE4614	+	15	2	119881122722
GENE4431	+	2	1	74104
GENE17553	+	3	1	7740
GENE7836	+	8	1	32653
GENE16017	-	10	1	47128
GENE2968	+	14	1	69667
GENE10936	-	6	1	66007
GENE7065	+	9	1	53055
GENE8112	+	2	1	67382
GENE16986	+	2	1	5074
GENE8924	-	16	1	50541
GENE7095	+	6	1	18197
GENE9199	+	2	1	62535
GENE7660	-	9	1	115792
GENE578	-	4	1	171221
GENE9976	-	7	1	55618
GENE4765	-	6	2	96455104807
GENE5164	-	7	1	195056
GENE3344	-	2	1	249260
GENE11929	+	3	1	68271
GENE1736	-	2	1	589581
GENE8327	+	21	2	3646136557
GENE1625	-	4	1	340742
GENE6956	+	8	1	169474
GENE1828	+	4	1	215167
GENE8962	+	2	1	106075
GENE4214	-	24	1	101324
GENE2503	+	18	2	212494212475
GENE4459	+	5	1	154148
GENE1971	+	31	3	3.00144e+17
GENE5004	+	3	1	58591
GENE12964	+	11	3	1057468726974
GENE4822	+	19	2	130957135449
GENE8965	+	4	1	140725
GENE13776	-	2	1	91994
GENE15542	-	7	1	2426
GENE7109	+	4	1	68602
GENE10268	+	10	1	33841
GENE15912	+	3	1	39127
GENE5133	-	3	1	64786
GENE811	+	3	1	29693
GENE4303	+	2	1	167861
GENE7626	+	2	1	164574
GENE13002	+	18	1	51175
GENE3742	-	8	1	159261
GENE11174	-	5	2	5762463978
GENE11213	+	4	1	54914
GENE1948	+	5	1	236411
GENE2395	+	2	1	170951
GENE6317	-	8	1	52282
GENE8469	+	10	1	50029
GENE9829	-	33	1	79436
GENE16940	-	3	1	8904
GENE5972	+	9	1	34636
GENE7451	+	6	1	81812
GENE6834	+	5	1	12089
GENE6835	-	3	1	48408
GENE1883	-	4	2	352083352270
GENE1000	-	9	2	300949292091
GENE10489	+	3	1	137847
GENE7580	-	6	1	122443
GENE19075	+	15	1	10738
GENE11002	-	6	1	88476
GENE4744	-	6	1	9832
GENE7403	+	31	2	2876229757
GENE13371	-	7	1	29855
GENE16002	-	6	1	3792
GENE15371	-	2	1	22431
GENE3283	+	7	1	195247
GENE3802	+	13	2	231995232015
GENE6773	-	4	1	231209
GENE9212	-	4	1	58388
GENE352	-	12	2	4826348244
GENE11907	+	9	3	551355395627
GENE1076	-	2	1	465073
GENE3750	-	5	1	229175
GENE2039	+	7	1	31395
GENE10793	+	3	1	49437
GENE19738	-	4	1	9069
GENE5258	+	6	1	167870
GENE13644	+	6	2	6140961451
GENE1502	-	8	2	261103261164
GENE3218	-	9	1	117631
GENE3242	-	3	1	227488
GENE13479	+	6	1	28138
GENE7394	-	18	1	161130
GENE9072	+	24	4	1.12669e+22
GENE1215	+	9	2	309882309855
GENE14995	+	13	1	8114
GENE6723	-	300	3	869058652986726
GENE398	-	8	1	545211
GENE1412	+	2	1	398042
GENE7018	+	4	1	170359
GENE4532	-	29	3	2.1749e+17
GENE10856	-	228	5	3.62154e+24
GENE5736	-	6	1	117664
GENE8921	-	60	1	38123
GENE4641	+	2	1	52835
GENE10447	-	39	2	8971389745
GENE748	+	5	1	162822
GENE4621	+	4	1	221624
GENE123	+	19	2	706114707429
GENE17615	+	2	1	1653
GENE9435	+	3	1	100102
GENE4041	+	13	3	823293268173160
GENE13950	+	4	1	30881
GENE12564	+	8	1	43620
GENE16467	+	21	4	7874795780229450
GENE4710	+	3	1	219412
GENE1550	-	4	1	173367
GENE16745	-	3	1	12351
GENE1307	-	34	3	4.31765e+17
GENE9743	+	5	1	57690
GENE7350	-	19	1	285263
GENE1158	+	6	1	121208
GENE5028	+	22	3	1.00049e+16
GENE11655	+	6	1	40850
GENE4293	+	4	1	158616
GENE1559	+	4	1	311965
GENE17518	-	4	1	18744
GENE7177	+	2	1	44150
GENE10192	+	3	1	107207
GENE3104	+	7	1	175160
GENE6210	+	2	1	190170
GENE4030	+	12	2	227330227223
GENE1263	-	74	8	4.95687e+47
GENE6243	-	275	4	3.92274e+19
GENE4624	-	3	1	240022
GENE8859	+	3	1	57878
GENE2396	-	10	2	189314189105
GENE14251	+	3	1	17594
GENE7738	-	23	1	130767
GENE7815	+	10	2	134499137784
GENE16965	-	3	1	3304
GENE5367	+	2	1	24135
GENE4205	-	3	1	34454
GENE3736	-	60	5	9.7824e+24
GENE14330	+	8	1	34813
GENE19493	-	6	1	8030
GENE5438	+	11	1	142872
GENE12303	-	9	1	27325
GENE15996	-	6	1	5309
GENE9014	+	10	2	113142113169
GENE10827	+	11	2	23102172
GENE3040	+	19	1	68387
GENE13971	-	6	1	85006
GENE2945	+	15	3	922759259792319
GENE3530	-	4	1	14826
GENE9493	+	33	2	6426864249
GENE12940	+	4	1	28134
GENE15118	-	3	1	23539
GENE14627	+	4	1	7296
GENE311	-	8	1	18025
GENE15231	-	47	1	19593
GENE803	-	5	1	461275
GENE12889	+	4	1	28644
GENE15122	-	4	1	10177
GENE2011	+	6	1	137191
GENE7164	+	3	1	154212
GENE1984	+	6	1	214116
GENE13818	-	3	1	38319
GENE14048	+	10	1	39246
GENE7445	-	3	1	84125
GENE13831	+	2	1	18490
GENE8765	-	9	2	1622216762
GENE10253	-	4	1	3488
GENE399	+	9	1	584159
GENE1314	-	7	1	58615
GENE6840	-	83	2	153748153199
GENE6384	-	2	1	165745
GENE16654	-	7	1	15682
GENE9207	-	9	2	4144542852
GENE11652	-	15	1	22838
GENE14855	-	82	4	2.82813e+19
GENE12728	+	6	1	44538
GENE18204	-	2	1	3175
GENE457	+	8	2	109446109475
GENE16548	+	6	1	14914
GENE2443	+	4	1	46576
GENE6274	+	20	2	7075065743
GENE16194	-	15	1	7341
GENE4369	+	4	1	219609
GENE17830	+	6	1	2962
GENE19229	-	2	1	19227
GENE7467	+	48	1	22455
GENE1554	-	4	1	235134
GENE13529	-	2	1	47548
GENE16035	-	2	1	1269
GENE15206	-	14	2	59118452
GENE3563	-	8	2	215016215989
GENE6708	-	2	1	80432
GENE5737	+	2	1	125207
GENE8900	-	4	1	4443
GENE6003	+	16	2	136319134117
GENE12952	-	5	1	58007
GENE18247	+	3	1	2426
GENE16938	-	29	4	1.05791e+19
GENE6720	-	17	1	51042
GENE1377	+	20	1	426521
GENE4522	+	6	2	106307114576
GENE13212	-	58	1	22179
GENE6622	+	38	1	36725
GENE6445	+	5	1	180639
GENE11487	-	19	1	27927
GENE9871	-	11	1	28080
GENE7341	+	7	1	192462
GENE383	-	10	1	358643
GENE17741	+	5	1	22173
GENE11221	-	5	1	75163
GENE13855	+	14	2	3763137535
GENE6795	+	7	1	41021
GENE6571	+	31	1	97093
GENE1291	+	16	2	100466100196
GENE1942	-	5	1	126030
GENE9728	+	5	1	71179
GENE10526	-	9	2	127929127069
GENE14714	-	22	3	365673634236371
GENE15841	+	5	1	12556
GENE3895	+	4	1	131717
GENE952	-	17	1	402075
GENE4912	+	16	1	94435
GENE8004	+	31	3	447494473046058
GENE16703	+	46	2	20265371
GENE572	+	98	3	1.0248e+17
GENE8747	+	2	1	81379
GENE9523	+	6	1	22630
GENE8717	-	20	1	119252
GENE1128	-	11	1	389526
GENE14200	+	3	1	32625
GENE3185	-	4	1	67150
GENE9369	+	8	1	127760
GENE17069	-	7	1	11592
GENE9888	-	10	1	87466
GENE11653	+	4	1	35299
GENE9797	+	9	1	72628
GENE14896	+	14	1	20089
GENE1709	+	5	1	100218
GENE15256	+	10	2	2754628175
GENE3680	-	2	1	248824
GENE2415	-	171	4	1.4012e+23
GENE3819	-	10	2	103266103298
GENE10783	+	5	1	36153
GENE14977	+	3	1	3783
GENE14859	+	18	1	24082
GENE15007	+	5	1	41457
GENE10471	-	2	1	91005
GENE678	+	75	5	2.97731e+29
GENE10626	-	18	1	52332
GENE11067	-	39	4	8.51418e+19
GENE12706	+	4	1	9545
GENE4480	+	10	1	90034
GENE7759	+	3	1	2901
GENE8651	+	5	1	41400
GENE5594	+	14	2	4017734046
GENE7011	+	5	1	103085
GENE14520	+	3	1	20798
GENE8827	-	4	1	14069
GENE9094	-	5	1	124445
GENE45	-	19	2	935977936606
GENE13373	+	4	1	65939
GENE1325	+	4	1	142457
GENE11948	-	2	1	25498
GENE16982	-	4	1	9143
GENE10595	+	2	1	65977
GENE216	-	5	1	632383
GENE10579	-	11	1	111815
GENE202	-	5	1	356855
GENE4161	+	15	2	8557785743
GENE9492	-	119	1	49217
GENE18032	-	4	1	2055
GENE8100	+	4	1	140909
GENE13547	-	6	1	38600
GENE14213	-	41	1	21331
GENE7224	+	7	2	99013101171
GENE3030	-	18	1	159072
GENE2893	-	12	1	85434
GENE159	-	14	1	175309
GENE5201	+	9	1	22905
GENE9984	-	19	1	76748
GENE10163	-	11	2	7910879145
GENE3230	+	9	1	79547
GENE5891	+	18	2	169927166623
GENE13239	+	7	2	1782017961
GENE19586	-	13	1	9403
GENE11888	+	3	1	66375
GENE9935	-	8	1	106989
GENE5656	+	5	1	193620
GENE3998	+	19	2	4081540766
GENE8679	-	3	1	58150
GENE11906	-	9	1	61711
GENE11208	+	11	2	8017683690
GENE4977	-	2	1	98476
GENE1571	-	5	1	102598
GENE12315	+	60	5	1.40941e+29
GENE6977	-	6	1	88993
GENE1570	+	27	1	89424
GENE4933	-	26	1	230010
GENE16014	+	8	1	12417
GENE16263	+	41	4	1.12802e+19
GENE11842	-	4	1	67150
GENE9276	-	16	2	111862120087
GENE1401	+	2	1	55757
GENE2270	-	62	1	261519
GENE6419	+	11	1	105551
GENE3546	+	8	2	187201187013
GENE7404	-	2	1	17004
GENE6289	-	58	1	30963
GENE6394	+	9	2	2944629217
GENE9658	+	4	1	88026
GENE9519	+	18	2	5492154642
GENE11396	-	22	1	46979
GENE4901	-	208	2	1852918570
GENE8775	-	8	2	125432125201
GENE6315	-	10	1	41404
GENE4888	+	14	2	1541615436
GENE2154	-	3	1	53793
GENE1249	-	5	1	339113
GENE15847	-	8	1	10252
GENE2771	-	3	1	158956
GENE256	+	19	3	7.68479e+17
GENE2939	+	4	1	46927
GENE12208	+	3	1	74297
GENE18737	-	5	1	7389
GENE4906	+	5	1	114139
GENE1546	+	4	1	204491
GENE7688	+	7	2	5580555839
GENE5714	+	4	1	37716
[truncated: 390 more rows]
