# Supplementary material for: A Combinatorial Single-Molecule Real-Time and Illumina Sequencing Analysis of Postembryonic Gene Expression in the Asian Citrus Psyllid Diaphorina citri
Source: Insects. 2024 May 28;15(6):391. doi: 10.3390/insects15060391 (PMC11203772; doi:10.3390/insects15060391)
Supplement: Supplementary file 1 [file insects-15-00391-s001.zip › Table S8.xlsx]

## Sheet: T01_T02_T03_vs_T04_T05_T06.DEG_
#ID	T01_Count	T02_Count	T03_Count	T04_Count	T05_Count	T06_Count	T01_FPKM	T02_FPKM	T03_FPKM	T04_FPKM	T05_FPKM	T06_FPKM	FDR	log2FC	regulated
PB.1044	36	26	27	616	364	1020	1.8362	1.53253	1.52799	36.0059	19.1717	56.9155	0.000234393	4.63136	up
PB.1058	78	28	40	10	11	6	1.11388	0.450146	0.616744	0.157432	0.159602	0.077097	0.00300384	-2.31286	down
PB.1073	909	1106	685	205	203	336	20.733	28.8552	17.1238	5.24506	4.69331	8.2178	7.37652e-05	-1.74403	down
PB.108	26	22	37	372	258	547	0.669802	0.64609	1.03205	10.7702	6.73507	15.1176	1.43732e-05	3.90586	up
PB.1112	3119	2141	2570	5375	4286	5427	129.817	101.024	117.459	251.131	180.213	240.927	0.00440175	1.05995	up
PB.1128	58	150	165	1598	1069	2326	2.10156	6.3985	6.72444	68.4042	41.3979	95.2208	2.06988e-05	3.82112	up
PB.1129	23	20	21	0	0	0	0.238564	0.237448	0.2381	0	0	0	1.47774e-07	#NAME?	down
PB.114	388	196	261	447	573	592	12.0503	6.93775	8.88644	15.6138	18.0427	19.7261	0.00614671	1.06588	up
PB.1144	167	207	229	2519	1590	3893	9.90778	14.0194	14.8983	168.352	95.8889	248.437	0.000205702	3.839	up
PB.1155	18	7	16	121	91	237	0.585291	0.23023	0.564935	4.53956	3.08312	8.53192	0.00458565	3.61127	up
PB.1163	27	33	36	219	128	357	0.913163	1.28837	1.35627	8.49423	4.47549	13.2423	0.00743354	2.98771	up
PB.1164	116	95	229	1110	776	1530	3.47213	3.23545	7.54952	37.547	23.6757	49.4236	4.81081e-05	3.06072	up
PB.1178	868	1331	1280	323	502	250	18.3339	32.2241	29.734	7.60279	10.6997	5.61862	0.000687644	-1.63269	down
PB.1179	145	136	131	34	35	33	4.33993	4.66204	4.29762	1.1378	1.05209	1.03291	8.8358e-05	-1.91664	down
PB.1180	456	299	301	3717	3330	4210	42.1837	31.5657	30.4429	386.693	312.687	418.132	4.7066e-25	3.53835	up
PB.1182	71	68	97	1074	431	1582	5.28704	5.78289	7.92212	90.3347	32.7088	127.097	0.00383904	3.82727	up
PB.1198	210	167	127	234	343	423	7.7376	7.03152	5.11749	9.67207	12.8311	16.7343	0.04544	1.12153	up
PB.1205	8	0	3	567	313	529	0.273665	0	0.085713	24.9204	12.4169	22.2015	3.91629e-21	7.19548	up
PB.1209	3584	4763	2890	1026	952	1163	62.7075	95.3072	55.429	20.1771	16.9085	21.85	0.000176077	-1.74379	down
PB.1225	172	134	105	60	58	53	4.20457	3.74002	2.7894	1.63686	1.4222	1.37396	0.0207973	-1.157	down
PB.1268	19	20	27	160	154	270	0.310096	0.381836	0.50461	3.09868	2.67815	4.97746	5.34224e-05	3.25664	up
PB.1284	68	108	118	437	271	596	1.37471	2.50506	2.62478	9.9937	5.59539	13.0089	0.00355862	2.24178	up
PB.1286	483	458	329	784	974	1042	111.71	121.185	83.2617	204.056	228.852	258.845	0.000317267	1.25397	up
PB.1296	22	38	58	163	129	339	0.887456	1.74929	2.56474	7.39509	5.27584	14.672	0.0380363	2.52154	up
PB.1299	267	365	92	761	385	461	32.8091	51.1972	12.2899	105.174	48.0079	60.831	0.0448807	1.23009	up
PB.130	37	29	30	68	62	103	14.1417	12.4843	12.3327	29.3406	24.1379	42.3377	0.0146236	1.40633	up
PB.1331	7	5	12	297	205	427	0.488832	0.394717	0.916629	23.3069	14.5439	32.0137	2.72442e-08	5.38681	up
PB.1340	427	585	236	1417	1305	1819	29.1469	45.7324	17.6214	108.908	90.5555	133.511	7.77734e-06	1.96749	up
PB.1341	22	50	59	524	395	1054	1.23379	3.19142	3.61561	33.2078	22.5905	63.785	0.00224457	4.00864	up
PB.1366	46	79	44	162	101	192	2.54734	5.00529	2.67789	10.1544	5.70576	11.5128	0.0114109	1.51937	up
PB.1375	630	608	558	1250	1176	1263	8.35039	9.21631	8.10901	18.6477	15.837	18.0004	0.000900943	1.13804	up
PB.1378	222	240	202	350	429	494	37.4191	46.3781	37.3114	66.4545	73.4407	89.4784	0.00866991	1.04566	up
PB.1385	58	60	96	220	175	195	1.28973	1.51097	2.33786	5.50217	3.9318	4.65322	0.000492464	1.54435	up
PB.1401	57	100	99	190	114	206	12.781	25.9965	24.5192	48.4429	26.3396	50.2261	0.045648	1.07364	up
PB.1406	11	4	21	79	56	103	0.579208	0.241039	1.15955	4.66938	2.96158	5.82608	5.16277e-05	2.83851	up
PB.142	2	6	6	1730	585	1960	0.091801	0.433422	0.357401	126.007	38.4081	136.284	4.97588e-09	8.32297	up
PB.143	87	26	29	3737	42	3122	2.14796	0.725984	0.779873	104.779	1.03909	83.553	0.00781989	5.76899	up
PB.1433	2303	1309	1918	804	703	847	52.3592	37.8826	48.7884	29.2087	23.4857	27.4797	0.000862204	-1.11244	down
PB.1455	87	110	152	1324	754	1834	3.5207	5.07168	6.73625	60.2929	30.9873	79.7069	0.000158823	3.58657	up
PB.1467	60	53	60	1021	582	1281	3.09105	3.10243	3.40819	59.5999	30.6582	71.3941	1.33301e-06	4.17468	up
PB.1474	62	94	53	316	262	528	4.256	7.41195	3.95892	24.5289	18.354	39.1764	0.00291135	2.51313	up
PB.148	4	10	28	283	140	392	0.215041	0.661051	1.7739	18.357	8.18135	24.2738	0.000111024	4.35131	up
PB.1481	16807	14687	14587	28043	25482	35226	754.954	754.424	718.235	1416.64	1161.77	1698.94	0.0325022	1.05904	up
PB.1490	12	6	18	187	124	218	0.822958	0.475301	1.36232	14.5113	8.68382	16.1555	1.41974e-09	3.98988	up
PB.1494	251	170	231	52	106	19	7.91995	6.15078	7.99328	1.82526	3.40651	0.613462	6.13592e-05	-1.80732	down
PB.1514	103	107	113	240	241	282	5.86777	6.97877	7.10413	15.4964	14.0498	17.3976	0.00182857	1.33933	up
PB.1518	1142	1025	1082	2108	2189	2249	40.5226	41.7781	42.9356	87.3722	82.4317	57.0425	0.00124059	1.11245	up
PB.1527	145	269	234	1073	725	1747	18.5539	39.3171	32.7791	154.623	94.2525	240.312	0.00775501	2.54888	up
PB.1546	198	249	220	79	99	95	5.09605	7.34412	6.20896	2.26675	2.57303	2.62559	0.00839713	-1.19762	down
PB.1551	209	368	368	1103	825	1971	12.5517	25.3648	24.3099	74.7551	50.4534	127.613	0.0292946	2.1455	up
PB.1553	246	259	131	90	89	113	5.39242	6.49626	3.15524	2.20533	1.96514	2.66685	0.0415564	-1.00941	down
PB.1555	496	568	427	1038	1143	1834	47.0632	62.9019	42.6705	97.1653	108.41	172.675	0.0188747	1.54676	up
PB.1556	74	46	56	126	124	118	4.45035	3.09908	2.70797	6.89398	7.11317	7.02681	0.0226086	1.17736	up
PB.1557	15	10	6	82	41	133	0.990517	0.729146	0.400447	6.11958	2.70912	9.43768	0.0127784	3.20343	up
PB.1575	18	8	26	43	74	72	3.17755	1.51486	5.13021	8.87673	13.6544	14.1208	0.000688385	1.98035	up
PB.1594	6	12	19	108	77	185	0.251925	0.646622	0.993856	5.80675	3.73673	9.47545	0.00151918	3.41168	up
PB.162	30	19	34	186	136	173	1.32647	0.969922	1.65817	9.45696	6.22663	8.40815	1.60563e-08	2.68097	up
PB.1648	24	11	8	14199	9525	13883	0.91146	0.560709	0.263771	278.779	168.804	260.204	3.36126e-59	9.92075	up
PB.1658	166	158	100	352	298	506	2.90983	3.17738	1.9118	6.96071	5.31031	9.5458	0.00645666	1.5713	up
PB.1659	20	30	38	251	179	344	0.565554	1.00172	1.21711	8.32883	5.34771	10.8857	1.27173e-05	3.22826	up
PB.1673	79	76	142	673	361	743	1.43416	1.57674	2.83675	13.8462	6.69679	14.6031	0.000101317	2.67584	up
PB.1678	24	15	30	120	57	143	0.399507	0.282593	0.5485	2.24446	0.962158	2.54922	0.00579544	2.3315	up
PB.1682	1145	1861	1046	21	17	38	38.3763	71.6863	38.5825	0.707117	0.503209	1.25439	4.793e-11	-5.6262	down
PB.1714	14	21	17	180	153	229	0.314504	0.545781	0.435032	4.75134	3.62976	5.76473	3.68026e-11	3.52608	up
PB.1730	18	27	59	472	263	739	0.529699	0.90411	1.90386	15.6319	7.85918	23.3706	0.00075837	3.91786	up
PB.175	6	4	2	529	120	401	0.283819	0.20398	0.103824	22.9245	5.28599	16.753	4.42731e-06	6.57845	up
PB.1756	150	190	213	2653	1612	3733	7.42518	10.812	11.6066	148.647	81.4984	199.687	2.59388e-05	3.95779	up
PB.176	6	14	5	2664	1028	3939	0.196849	0.544616	0.163333	101.902	35.4671	143.845	4.3173e-07	8.34993	up
PB.1760	27	13	27	451	303	559	0.801524	0.430809	0.882554	15.156	9.18934	17.9357	1.38589e-09	4.42157	up
PB.1777	1679	1407	1361	3379	3749	2809	38.6046	32.6662	34.8567	89.3156	89.7823	71.8341	0.000252296	1.25617	up
PB.1786	142	158	145	564	556	751	34.6255	44.0997	38.9176	155.362	138.231	197.378	1.4822e-07	2.17622	up
PB.179	242	345	418	1407	951	1712	11.421	18.6359	21.6376	74.7125	45.6049	86.8463	0.000211223	2.10687	up
PB.1793	2472	3613	2407	250	493	211	38.2954	64.0103	40.879	4.34784	7.73825	3.49498	2.62327e-08	-3.08491	down
PB.1807	152	147	226	2148	1016	3243	8.51824	9.43643	13.936	125.462	58.0512	180.787	0.00233502	3.72491	up
PB.1812	1976	2117	2136	3634	3854	4748	171.445	210.017	203.083	354.6	339.383	442.315	0.00276856	1.07664	up
PB.1821	174	131	207	697	545	1263	3.63459	3.1749	4.77091	16.4858	11.5446	28.5177	0.0154607	2.42067	up
PB.1826	198	211	213	328	436	425	4.70758	5.74163	5.54085	8.76956	10.5245	10.8429	0.0101814	1.03396	up
PB.1846	349	316	323	1609	1659	2059	16.4185	17.9227	17.7277	93.5501	86.0808	114.535	2.26672e-12	2.54095	up
PB.1848	0	4	0	256	157	205	0	0.545633	0	44.1922	24.4537	33.8632	1.16756e-29	7.27075	up
PB.1852	283	264	573	5105	3145	7569	10.1568	10.8014	22.5554	206.141	114.616	291.82	8.78359e-05	3.92614	up
PB.1854	0	0	0	58	46	75	0	0	0	4.38801	3.09968	5.4511	3.57755e-15	Inf	up
PB.1861	36	22	32	464	217	767	4.70027	3.27893	4.62911	69.1653	29.1269	109.161	0.00327023	4.15251	up
PB.1868	661	543	575	1312	1403	1334	20.4705	19.2453	19.5246	45.717	44.1307	44.3914	0.000138076	1.29046	up
PB.1889	77	97	135	1137	772	1698	3.03943	4.41372	5.8976	51.0558	31.2664	72.804	6.56339e-05	3.64684	up
PB.1896	4	12	5	112	79	219	0.156393	0.57841	0.211742	5.73138	3.64999	10.6972	0.00145576	4.38033	up
PB.1901	3202	3622	4819	6	28	28	78.9837	102.22	119.922	0.14983	0.630698	0.661758	1.67079e-31	-7.43564	down
PB.1903	54	50	50	103	79	122	3.27936	3.50108	3.32986	7.14774	4.89501	8.0868	0.0453216	1.09076	up
PB.1913	137	79	62	21	10	47	2.82025	1.99065	1.59281	0.368226	0.149915	0.880163	0.0091014	-1.65638	down
PB.1917	27	18	37	151	125	257	0.810264	0.602478	1.20744	5.10725	3.81026	8.31198	0.00178414	2.82585	up
PB.1920	235	318	425	4328	2858	5407	4.85928	7.51743	9.63005	100.834	60.0916	120.253	8.98685e-08	3.77776	up
PB.1922	1376	1400	1084	2392	2368	2463	46.5861	53.9876	40.2177	91.6606	81.9083	90.2122	0.00421825	1.00414	up
PB.1937	5533	5873	5823	2478	2875	2102	47.0144	57.0629	54.2339	23.6729	24.7923	19.1713	0.00230345	-1.1246	down
PB.196	4	5	12	82	63	146	0.309298	0.436229	0.995697	7.12561	4.8685	12.0479	0.000543876	3.89203	up
PB.1972	7557	8334	7365	1948	3858	1222	117.245	147.876	125.264	33.9778	60.7588	20.3482	5.28115e-06	-1.65659	down
PB.2004	31	41	50	564	353	742	0.5481	0.836383	0.971792	11.4536	6.46944	14.3965	2.94513e-06	3.86201	up
PB.2015	47	65	61	458	296	678	1.80517	2.87853	2.57813	20.0797	11.7026	28.379	0.000521458	3.15341	up
PB.2016	1408	1033	1147	345	612	307	63.9122	53.614	57.0596	17.5919	28.1724	14.9285	2.86787e-05	-1.40716	down
PB.2026	1966	1243	1310	318	342	86	31.5999	22.8465	23.084	5.73151	5.5775	1.46934	3.58911e-14	-2.52211	down
PB.2028	99	111	78	203	306	467	2.57015	3.29012	2.21649	5.90893	8.05117	13.0124	0.0267501	1.88711	up
PB.2030	338	165	316	66	100	69	5.12643	2.86311	5.26675	1.11837	1.54071	1.11824	0.000318615	-1.68794	down
PB.2055	288	299	411	4403	2910	6284	7.98442	9.48183	12.4834	137.329	81.9094	187.13	1.22956e-05	3.87652	up
PB.2076	12851	15474	18898	196	153	181	297.548	409.705	479.652	5.10283	3.58455	4.45586	6.32152e-30	-6.39562	down
PB.2082	18	7	14	126	87	57	0.323489	0.148086	0.282116	2.66039	1.6583	1.15016	5.90263e-07	2.8906	up
PB.2085	3462	2492	2980	1016	1026	1275	246.726	203.36	232.873	82.4006	75.1366	98.8437	8.02231e-05	-1.31118	down
PB.2095	19	16	24	118	53	82	0.77705	0.708708	1.06153	5.43876	2.18452	3.61973	0.000238529	2.18557	up
PB.2098	88	88	62	203	179	272	8.15032	9.29016	6.31979	20.8986	16.4842	28.0503	0.000679841	1.57434	up
PB.2124	112	134	143	998	619	1473	4.50333	6.15178	6.32317	45.3183	25.3907	63.8811	0.000872521	3.09878	up
PB.2130	8	17	50	279	164	388	0.49694	1.1883	3.35772	19.4733	10.3654	25.9274	0.000165062	3.54401	up
PB.2137	666	649	525	271	272	134	12.8459	14.3077	11.0903	5.86973	5.30927	2.77235	0.000209059	-1.36858	down
PB.2145	29	27	44	687	407	809	0.591395	0.624664	1.00217	16.113	8.62601	18.1231	1.38645e-08	4.35177	up
PB.2158	1195	1159	1200	3193	2682	3216	20.432	22.9868	23.1962	67.2972	48.7037	53.0069	1.59185e-05	1.45312	up
PB.2167	1741	1113	1385	5081	4563	6364	90.7369	63.6865	79.3068	310.131	247.447	378.35	2.38001e-07	2.04214	up
PB.2172	36	48	44	883	556	1169	1.14072	1.74213	1.52559	31.5766	17.9296	39.921	2.3689e-07	4.44976	up
PB.2183	7559	6058	6920	2785	2567	2938	246.139	225.56	247.014	101.96	84.8355	102.708	0.000942525	-1.20186	down
PB.2190	194	197	380	2614	1745	2155	4.02014	4.67055	8.64357	61.035	36.7761	48.0411	1.25276e-21	3.15521	up
PB.2194	165	166	117	350	372	331	4.61902	5.31755	3.59037	11.0113	10.5618	9.95592	0.000938967	1.33084	up
PB.2199	23	8	15	136	93	172	0.549064	0.213005	0.382052	3.70514	2.27495	4.48266	2.62541e-06	3.27491	up
PB.221	54	50	60	843	397	987	2.9575	3.1196	3.60873	52.0245	22.127	58.1699	2.8719e-05	3.87355	up
PB.2213	316	213	220	79	163	41	10.8269	8.33309	8.25085	3.01698	5.67148	1.50881	0.00292106	-1.31636	down
PB.2215	25	35	48	429	327	653	0.76192	1.23237	1.62736	15.1898	10.4271	22.0914	1.02638e-05	3.80279	up
PB.2217	102	107	129	654	419	864	3.53412	4.2065	4.88301	25.4929	14.7469	32.1803	0.000328857	2.62581	up
PB.2224	77	69	84	154	276	177	1.88116	1.93049	2.25172	4.24517	6.87356	4.6432	0.00139476	1.4948	up
PB.2227	302	153	193	306	522	383	8.23772	4.75881	5.77188	9.39474	14.472	11.2318	0.0190958	1.03076	up
PB.2228	52	54	45	396	264	558	1.26862	1.49984	1.06932	10.8659	6.54383	14.6168	0.000136549	3.12896	up
PB.2239	12	6	10	114	119	173	0.497993	0.26843	0.444774	5.38029	5.05836	7.77388	1.85659e-09	3.9955	up
PB.2241	802	1232	1398	10051	4646	7792	47.8903	86.6362	94.2874	676.735	282.334	500.712	3.8459e-06	2.78086	up
PB.2258	701	977	647	1141	1546	1790	102.638	163.644	103.88	187.968	229.923	281.631	0.0227141	1.0462	up
PB.226	14	17	26	193	179	266	0.237154	0.324607	0.484173	3.81377	3.18091	5.02492	5.13458e-10	3.57823	up
PB.2277	35	24	47	158	136	310	2.93792	2.28572	4.29774	15.0997	11.6765	28.2142	0.0138551	2.64209	up
PB.2278	309	312	288	633	518	688	8.36458	9.6443	8.5303	19.2554	14.2386	20.0094	0.00217661	1.11856	up
PB.2284	227	266	170	0	0	0	3.74836	5.02568	3.06592	0	0	0	2.3831e-30	#NAME?	down
PB.2294	13	11	33	228	184	346	0.995314	0.87618	2.79375	20.3187	14.7524	29.5073	3.43466e-06	3.83355	up
PB.2320	1343	937	1100	2730	1839	2915	24.2676	19.3641	21.7746	55.4729	33.7157	56.557	0.00135568	1.26437	up
PB.234	27708	27052	13995	456	801	357	1281.71	1431	709.623	23.6812	37.5967	17.7008	3.99386e-15	-5.32059	down
PB.2351	447	515	385	822	941	1126	16.2124	21.3898	15.3137	33.5838	34.7042	43.9377	0.000559746	1.20591	up
PB.2353	113	119	79	293	289	257	2.96267	3.56977	2.25984	8.63934	7.69386	7.2317	0.000256935	1.52583	up
PB.2354	1380	2352	2075	4	0	0	23.454	45.7195	38.6688	0.057363	0	0	4.09851e-28	-10.5295	down
PB.2363	95	63	77	25	29	22	2.10068	1.57772	1.8575	0.612613	0.648819	0.522364	0.00629262	-1.52324	down
PB.237	0	4	13	133	98	167	0	0.217352	0.650793	7.09077	4.70078	8.50115	6.29366e-11	4.59424	up
PB.238	36	48	46	231	120	258	0.631726	0.977715	0.900655	4.62666	2.174	4.94173	0.000834469	2.32183	up
PB.2380	2240	5347	2459	22	2	18	40.7384	111.208	49.0326	0.446856	0.027849	0.341993	9.2466e-08	-7.83312	down
PB.2399	17	20	33	215	125	450	1.46447	1.97185	3.18276	21.7647	11.3879	43.628	0.0217385	3.61618	up
PB.2420	3	14	8	53	26	66	0.553809	2.90695	1.63806	11.1513	4.83488	13.1555	0.00422928	2.5973	up
PB.2441	5	0	0	51	42	52	0.130662	0	0	1.86262	1.38523	1.82327	1.75378e-10	5.11443	up
PB.2474	13	9	7	43	22	24	1.27848	0.923696	0.687319	4.79037	2.18401	2.45931	0.018511	1.71786	up
PB.2484	49	71	70	427	241	484	3.5097	5.80201	5.46306	34.5834	17.6006	37.4704	5.63788e-05	2.68988	up
PB.2504	0	0	3	3917	1278	3207	0	0	0.109386	232.62	69.2238	192.26	3.84522e-16	11.4907	up
PB.251	285	355	520	2929	2041	4363	7.9365	11.2871	15.88	91.7885	57.7061	130.516	0.000267525	3.10907	up
PB.2514	6	12	9	113	63	170	0.780629	1.86325	1.32762	18.2366	9.07691	26.1717	0.000707622	3.77384	up
PB.2555	2521	1580	1865	3679	3907	5028	68.6025	49.1618	55.6185	112.588	107.906	146.904	0.00115439	1.20948	up
PB.256	13351	8964	20881	576	924	608	601.007	461.426	1030.38	29.1584	42.182	29.3662	2.84409e-06	-4.26586	down
PB.257	142	167	284	2098	1215	2631	4.60499	6.19949	10.1347	76.829	40.1506	91.9776	1.99594e-05	3.41942	up
PB.2582	245	5482	134	44532	81622	60445	12.9954	332.897	7.82378	2660.07	4400.42	3447.21	2.51982e-15	5.01194	up
PB.261	206	316	410	3399	2047	4693	10.8624	18.0326	23.7254	201.934	109.725	266.269	7.62565e-05	3.53602	up
PB.2620	12500	14306	9744	3778	5019	3565	129.189	169.077	110.387	43.9122	52.6502	39.5579	0.000134853	-1.47483	down
PB.2626	12	3	4	168	41	198	0.349298	0.086935	0.127706	5.47122	1.2045	6.17772	0.00232751	4.60557	up
PB.2635	0	3	0	93	22	41	0	0.041831	0	1.66085	0.344919	0.689795	0.000611698	5.677	up
PB.2650	28	5	15	60	89	36	7.85954	1.61067	4.45367	19.3654	25.6587	11.0279	0.00509095	2.08072	up
PB.2659	209	238	420	3089	1864	4271	11.4168	14.8427	25.1187	189.781	103.333	250.559	8.78706e-05	3.51034	up
PB.2665	558	370	689	2419	2077	3046	17.1673	13.6135	24.3159	83.8252	64.9491	100.783	2.28936e-07	2.33515	up
PB.2670	922	514	384	82	89	14	19.5356	12.45	8.92285	1.93873	1.90175	0.298437	3.49463e-06	-3.21459	down
PB.2686	1295	1230	1050	137	85	141	27.2405	29.5828	24.201	3.23814	1.79925	3.1733	7.47669e-21	-3.19305	down
PB.2691	184	267	308	1628	1248	2726	10.0529	16.7003	18.4225	100.154	69.2564	160.11	0.00136972	2.98676	up
PB.2697	11	20	20	378	230	603	0.579182	1.16711	1.09915	22.3753	12.2687	34.1306	7.13124e-05	4.66615	up
PB.2704	4344	4304	5051	94	47	56	84.2614	90.3731	101.684	1.92196	0.871944	1.0848	5.04089e-56	-6.04431	down
PB.272	1037	1314	1013	2367	2648	2333	209.859	304.21	224.681	538.815	544.097	506.992	0.000314681	1.21309	up
PB.2751	48	19	27	219	84	316	3.62305	1.6353	2.20272	18.7047	6.47375	25.8109	0.0247026	2.88357	up
PB.2771	1068	1271	1255	0	0	0	36.276	49.3767	46.7307	0	0	0	5.57869e-78	#NAME?	down
PB.2783	352	208	304	503	712	898	46.3689	31.2997	43.779	74.5315	95.1448	126.96	0.0114556	1.42472	up
PB.2812	7	3	6	35	30	51	0.304496	0.148971	0.278929	1.67437	1.3048	2.34331	2.83286e-05	2.99927	up
PB.2814	206	280	308	1557	1161	2293	13.0217	20.2834	21.3919	83.5602	74.7786	117.004	0.000285473	2.75847	up
PB.2823	563	799	918	4269	2842	6738	30.8773	50.0599	55.2028	263.324	158.231	396.834	0.00384695	2.70555	up
PB.2827	91	59	38	165	109	144	7.68768	5.68193	3.47658	15.7153	9.39037	13.1306	0.010851	1.27806	up
PB.2830	1545	1473	1035	2951	2482	4182	144.786	157.911	106.361	311.154	236.129	420.984	0.0125487	1.36819	up
PB.2849	249	222	160	76	46	15	4.38492	4.46594	3.08759	1.49457	0.812483	0.277102	2.80091e-06	-2.14733	down
PB.2863	310	288	228	422	533	671	10.5229	11.1814	8.48818	16.121	18.413	24.5205	0.0159418	1.09766	up
PB.2880	180	173	171	4727	5143	6402	8.49916	9.31443	8.85031	251.139	246.621	324.764	1.50624e-24	5.06632	up
PB.2894	818	520	852	3291	3486	3839	25.2146	18.3187	28.7831	114.105	109.101	127.114	7.32853e-13	2.3902	up
PB.2895	272	247	289	1844	2196	2322	11.1806	11.6161	12.9979	85.2752	91.6386	102.516	1.78886e-20	3.08162	up
PB.291	44	39	21	17	8	6	0.479984	0.481345	0.243005	0.203454	0.08801	0.068516	0.0206002	-1.67055	down
PB.2922	16	37	34	237	209	354	0.559484	1.53047	1.33428	9.70416	7.7179	13.8237	2.40944e-06	3.28199	up
PB.2970	10797	12441	8842	4288	5229	4617	217.634	286.778	195.375	97.2077	106.983	99.9299	0.00625369	-1.08801	down
PB.2971	90	85	77	244	173	239	3.87111	4.20322	3.65409	11.8595	7.59194	11.0923	0.000770016	1.48275	up
PB.2972	290	436	336	2136	1543	3285	19.5383	33.632	24.8565	162.064	105.66	238.019	0.000873406	2.81689	up
PB.302	1033	865	744	1748	1836	2038	72.9996	69.834	57.5647	138.916	131.695	154.626	0.000465099	1.20281	up
PB.3025	835	1506	1149	7366	4626	11098	58.7601	121.269	88.6812	583.483	330.689	839.296	0.00230264	2.82275	up
PB.3028	957	1016	1060	1949	1778	2088	51.2406	62.2445	62.2688	117.459	96.6809	120.151	0.00273025	1.03441	up
PB.3040	557	536	419	1070	1018	1262	34.9747	38.4708	28.8075	75.5884	64.9187	85.0956	0.000252535	1.25713	up
PB.3041	1540	1568	1148	4798	4104	5797	42.1521	48.9954	34.2636	148.059	113.846	170.71	5.82549e-07	1.89812	up
PB.3043	12	16	8	127	96	257	0.438839	0.665641	0.294244	5.40552	3.69186	10.4635	0.00375119	3.86455	up
PB.3061	12	5	19	169	123	237	0.506693	0.241563	0.870054	7.90836	5.19299	10.7456	9.72433e-07	3.99876	up
PB.3069	0	7	2	20314	6993	28927	0	0.154302	0.034594	506.091	157.712	688.926	5.32191e-11	12.6489	up
PB.3071	5242	6472	4512	1510	692	1221	47.579	67.174	44.8879	15.4112	6.37193	11.8995	2.18735e-08	-2.15733	down
PB.3079	2430	4137	3389	19699	13219	31758	146.694	285.686	224.31	1337.84	810.224	2059.15	0.00376281	2.80047	up
PB.3081	892	413	797	2170	4090	1868	78.1418	41.403	76.5966	213.901	363.888	175.792	0.00424392	2.05749	up
PB.3100	416	289	336	1734	1801	3003	11.7758	9.35805	10.428	55.2122	51.7553	91.304	0.000212877	2.78624	up
PB.3104	14	31	39	181	179	350	0.512884	1.53522	1.66953	8.96678	8.07328	16.6097	0.00114898	3.16954	up
PB.3133	514	401	380	832	783	1340	20.8936	18.6319	16.9094	38.0547	32.3205	58.5014	0.0345686	1.32188	up
PB.3182	2708	2646	4464	5	13	12	82.9404	92.6851	149.905	0.145927	0.396034	0.367988	7.47669e-21	-8.24778	down
PB.3186	1257	1273	1417	6	14	2	12.9398	15.8251	16.6389	0.053174	0.105573	0.014296	1.27937e-63	-7.43077	down
PB.3195	13	16	27	1579	531	470	0.512019	1.00111	1.50465	111.691	47.1054	45.5511	0.000325897	5.55938	up
PB.3196	27	14	37	423	325	604	0.657525	0.390116	0.983673	11.6012	8.04689	15.7962	1.02864e-07	4.23841	up
PB.3201	66	41	55	431	320	504	1.06768	0.752107	0.970464	7.92293	5.30764	8.83953	1.32944e-09	3.07747	up
PB.3209	21	17	19	40	45	53	3.91031	3.56265	3.84959	8.55458	8.71311	10.8452	0.0325474	1.39015	up
PB.3221	13	15	6	74	64	133	0.23152	0.311788	0.122238	1.53947	1.20045	2.66357	0.00156687	3.12493	up
PB.3244	2558	4244	4758	7965	9448	9420	69.7997	86.5896	81.9032	1058.13	1155.98	735.738	0.000531141	1.29086	up
PB.3245	9	12	23	178	69	107	1.04919	1.54704	2.97509	24.0271	8.3714	13.7084	0.000125183	3.0634	up
PB.3248	1770	2089	2036	3196	4020	4726	186.294	251.531	234.946	378.43	429.606	534.312	0.00383904	1.12008	up
PB.3251	27	19	41	230	157	306	0.631788	0.510853	1.04445	6.07125	3.74125	7.73015	2.39777e-05	3.10585	up
PB.3268	51	158	203	491	405	846	2.20318	7.8569	9.68998	24.0621	17.9117	39.6289	0.0139656	2.15828	up
PB.3298	276	254	364	20	55	35	5.84304	6.13589	8.44387	0.460755	1.18051	0.776735	1.15338e-11	-2.92407	down
PB.332	7	5	18	108	89	199	0.236802	0.193538	0.65976	4.14951	3.08574	7.3201	0.000570037	3.83394	up
PB.3325	236	196	175	453	300	417	6.39326	6.05624	5.20089	13.8159	8.25247	12.1531	0.00951736	1.0541	up
PB.336	47	67	50	583	428	863	1.88255	3.06792	2.16472	26.4027	17.4977	37.3128	1.63302e-05	3.6189	up
PB.3372	29	39	17	303	204	372	1.35424	2.07105	0.758155	15.9511	9.65721	18.4261	1.90457e-07	3.47622	up
PB.3374	4	6	2	129	65	135	0.361949	0.726154	0.141539	15.319	6.94642	15.2376	1.49945e-08	4.87476	up
PB.3387	24885	37033	24635	50	63	44	579.464	1023.85	624.603	1.40058	1.46357	1.14897	1.30529e-31	-9.03222	down
PB.3392	686	884	725	404	437	147	18.452	25.8406	20.788	11.9595	12.1047	4.42243	0.00571733	-1.16492	down
PB.3421	207	210	198	566	631	857	19.96	23.164	20.8614	61.3812	61.8122	88.84	0.00011208	1.85231	up
PB.3423	8	0	0	36	31	65	0.635781	0	0	3.20658	2.51676	5.62936	0.000284087	4.32717	up
PB.3428	29	60	68	192	206	264	1.98628	4.71393	5.1511	14.8915	14.4697	19.565	7.90306e-07	2.15222	up
PB.3439	52	73	63	538	288	703	2.25342	3.58702	2.99116	26.2413	12.6786	32.7149	0.000476943	3.12441	up
PB.3476	68	275	42	504	421	631	2.52319	11.7266	1.70154	21.1531	15.9412	25.3019	0.000529361	2.07657	up
PB.3477	2123	2165	2614	8883	8162	9372	74.0034	87.3596	100.257	352.368	294.285	356.617	1.69003e-08	2.03014	up
PB.3480	18	28	25	238	119	271	0.427261	0.781735	0.683365	6.66565	3.00726	7.24865	6.6259e-05	3.23437	up
PB.3505	3254	3204	2927	7039	6612	7025	128.742	144.957	126.955	313.273	265.574	298.495	0.000797346	1.23766	up
PB.3509	15	21	33	100	90	152	0.435657	0.69283	1.07065	3.36002	2.7191	4.87236	0.000300941	2.4021	up
PB.3511	32	30	42	469	347	780	1.60521	1.71397	2.33333	26.714	17.8252	42.4404	8.88489e-05	4.05863	up
PB.3513	5	16	5	62	38	93	0.161808	0.694176	0.201972	2.75669	1.522	3.90883	0.00275831	2.97275	up
PB.3514	51	30	21	96	146	177	2.59023	1.82032	0.529437	5.49671	7.06728	9.98472	0.00062026	2.19056	up
PB.3515	22	17	2	47	72	85	0.457527	0.363819	0.045623	1.11054	1.51588	2.15052	0.000287737	2.46927	up
PB.3516	60	0	0	299	260	903	1.10391	0	0	6.3245	4.93327	18.4503	0.0180935	4.91348	up
PB.3517	4	13	3	35	28	65	0.387739	1.69628	0.312035	4.40351	3.17984	7.89481	0.0121123	2.76615	up
PB.3519	9	11	5	40	46	55	0.949052	1.42329	0.535213	5.21053	5.35583	6.79944	5.25728e-05	2.60458	up
PB.3523	19	21	10	107	72	165	0.381194	0.442444	0.189202	2.3339	1.44544	3.42234	0.00189129	2.90886	up
PB.3530	4	6	8	226	100	262	0.210956	0.464787	0.611535	17.8636	7.12724	19.733	1.60323e-06	5.117	up
PB.3545	245	237	223	1176	875	1588	25.5124	28.2001	25.3758	137.809	92.5717	177.756	8.78158e-05	2.48299	up
PB.3548	36	95	62	799	486	1160	0.98586	3.03188	1.89652	25.5643	14.1927	35.7013	0.000110988	3.74561	up
PB.3583	133	195	240	2294	1328	2922	2.41549	4.05841	4.79126	47.161	24.6397	57.3666	1.33234e-05	3.61775	up
PB.3598	558	881	939	4761	3141	7665	33.3485	60.2811	61.6269	320.553	190.825	492.697	0.00406867	2.8114	up
PB.3606	42	71	48	222	127	325	1.05508	1.89747	1.31971	6.2317	3.22189	8.75613	0.0183259	2.16615	up
PB.3611	0	0	0	137	63	253	0	0	0	6.26522	2.6075	11.1108	1.11113e-05	Inf	up
PB.3629	16	25	32	263	128	288	1.26534	2.26873	2.78223	24.208	10.6196	25.2655	3.68667e-05	3.30012	up
PB.3635	15082	8857	18255	111	113	157	979.919	658.11	1300.24	8.09901	7.44578	10.9102	3.88262e-18	-6.67119	down
PB.3637	50	49	44	294	272	419	1.64174	1.85794	1.58559	11.0107	9.20887	14.9971	4.91075e-07	2.8992	up
PB.3652	25015	11106	14775	6563	3496	4068	1143.26	580.425	740.234	337.323	162.165	199.612	0.00071193	-1.73223	down
PB.3655	71442	35853	43898	21044	15345	12258	1279.87	734.38	862.005	423.717	278.832	235.522	0.00177266	-1.52773	down
PB.3663	22	21	12	40	105	149	0.55076	0.594644	0.313235	0.762198	2.69987	4.06685	0.0395203	2.56526	up
PB.3665	14	4	5	46	53	95	0.416827	0.086484	0.086422	1.19204	1.30041	2.57741	0.00149261	3.2666	up
PB.3675	249	330	306	1613	1170	2709	14.1707	21.4579	19.0997	103.277	67.602	165.595	0.00432806	2.74464	up
PB.3682	73	58	44	285	170	347	1.98824	1.81117	1.29565	8.74396	4.7022	10.1732	0.000646949	2.32349	up
PB.3709	238	366	193	0	8	5	8.81177	15.4944	7.81322	0	0.276309	0.185079	1.56707e-10	-5.82599	down
PB.372	283	434	370	122	135	113	73.4733	129.05	105.47	35.5615	35.5724	31.5003	0.000503777	-1.48142	down
PB.3727	8560	12226	5790	3790	2769	3534	110.871	180.852	82.5388	55.3929	36.9419	49.4487	0.0422209	-1.30856	down
PB.3729	12	4	0	112	99	223	0.338871	0.127192	0	4.02407	3.15777	7.27296	0.000118026	4.98224	up
PB.3733	9	7	8	48	58	96	0.288995	0.237165	0.264458	1.84832	1.99276	3.51263	0.000466359	3.20717	up
PB.3740	18	13	18	177	120	256	0.881639	0.741508	0.961993	10.0056	6.14212	13.8259	4.45226e-05	3.62274	up
PB.3750	10	5	7	185	135	243	0.71811	0.411982	0.551519	15.0907	9.91617	18.9365	5.2052e-10	4.81802	up
PB.3759	2491	2353	1538	474	657	489	51.7903	55.962	35.0544	11.0805	13.8674	10.9012	1.94602e-08	-1.87503	down
PB.3763	41	21	42	284	226	371	0.787255	0.441737	0.880316	6.14654	4.40604	7.65297	8.01914e-08	3.20999	up
PB.3779	129	150	243	1559	927	2479	4.5854	9.39682	9.46178	96.1342	51.3518	93.9499	0.0020543	3.35656	up
PB.3796	36	53	43	351	187	438	2.156	3.67248	2.83177	24.0109	11.5046	28.5914	0.000360714	2.98346	up
PB.3808	62	101	141	864	514	1268	2.23205	4.1467	5.57342	35.1644	18.8885	49.289	0.000860768	3.21417	up
PB.3812	2	9	1	22	22	25	0.028385	0.076432	0.005718	0.373776	0.394552	0.402317	0.00125089	2.5753	up
PB.3814	8	13	9	51	28	68	0.150504	0.238848	0.097639	0.970221	0.421009	1.25694	0.00598245	2.39049	up
PB.3834	6	6	2	24	28	43	0.118737	0.139407	0.048968	0.592573	0.627358	1.03412	0.000282413	2.89801	up
PB.3842	10	11	5	49	38	93	0.20648	0.257771	0.107823	1.20498	0.849406	2.20382	0.0111428	2.92696	up
PB.3857	84	141	183	986	568	1850	5.48873	11.0117	13.5837	77.7067	39.1851	138.756	0.0189593	3.16546	up
PB.3871	40	36	42	288	193	542	2.31898	2.39297	2.63607	18.9268	11.4459	34.0018	0.00952436	3.2479	up
PB.3877	104	153	230	1857	1146	2940	5.12186	8.65285	12.4402	103.412	57.5787	156.355	0.000574444	3.70763	up
PB.3885	5	21	47	2439	2017	4572	0.115872	0.686261	1.47324	79.031	58.9617	141.476	5.76346e-08	7.02498	up
PB.3909	12	16	19	125	91	170	2.28548	3.55172	4.05138	27.6079	18.0672	35.9026	1.19229e-05	3.13449	up
PB.3913	30	77	77	648	507	825	1.20811	3.57103	3.43438	27.2065	19.1787	33.0445	1.99829e-09	3.49879	up
PB.3928	72	112	128	579	419	955	1.74537	3.08955	3.41277	15.8432	10.3366	24.9558	0.00345701	2.74645	up
PB.3954	33	42	47	643	326	840	2.97517	4.34183	4.64583	66.2906	30.3389	82.6369	6.45428e-05	3.99173	up
PB.3956	17	19	14	33	43	47	2.98147	3.86314	2.59477	6.63535	7.82623	8.99592	0.0355166	1.40528	up
PB.397	123	185	173	1937	1057	2515	6.3226	10.896	9.61971	113.933	55.7374	139.708	6.13592e-05	3.61367	up
PB.3977	4346	3458	4541	9099	7117	10249	99.1865	94.7273	116.106	223.103	152.42	241.782	0.00179135	1.20913	up
PB.3985	3488	3398	2763	5249	5506	7477	101.988	113.639	88.5519	172.639	163.439	234.791	0.0110563	1.03342	up
PB.3987	38	51	12	161	80	202	0.511166	0.739856	0.156019	2.45641	0.951907	2.8752	0.010909	2.24851	up
PB.399	27	70	53	165	176	357	1.02127	3.09687	2.22586	7.17603	6.9282	14.8647	0.0240948	2.3117	up
PB.4003	20	29	16	109	122	135	5.3626	8.96965	4.86988	33.9798	34.4406	40.2572	2.43967e-07	2.58692	up
PB.4006	13	13	6	74	89	180	0.231367	0.279688	0.117619	1.58655	1.76416	3.82908	0.00406867	3.56744	up
PB.4013	595	288	804	6	0	7	6.22822	3.44689	9.22852	0.069094	0	0.067465	2.06229e-09	-6.8896	down
PB.4016	102	97	91	168	190	262	27.6605	29.9673	26.9826	51.2608	52.3133	76.3124	0.0104245	1.21328	up
PB.4022	90	72	98	181	149	227	2.17338	1.99015	2.58664	4.91117	3.6433	5.87874	0.00980146	1.21146	up
PB.4029	25	21	29	547	316	845	0.743274	0.705551	0.964394	18.8634	9.84052	27.8394	7.40869e-05	4.63305	up
PB.4035	2	1	5	62	62	52	0.19676	0.003375	0.109542	2.81489	2.48938	3.22077	8.68708e-11	4.5376	up
PB.4042	1472	1385	814	549	670	475	28.5865	30.7715	17.3349	11.9854	13.2126	9.89934	0.0069703	-1.0163	down
PB.4053	2344	2224	2146	4385	4195	5553	167.607	182.724	168.196	352.689	304.574	426.495	0.00104125	1.18328	up
PB.4065	738	640	631	1508	1390	1055	17.471	17.3329	16.387	40.1871	33.4251	26.8417	0.00180126	1.06528	up
PB.4066	546	644	671	1458	1301	1546	83.4695	111.062	106.083	152.906	151.567	198.858	9.8862e-05	1.30014	up
PB.4071	83	47	114	29	37	18	2.02918	1.31117	3.05455	0.77449	0.909964	0.458381	0.0426361	-1.45698	down
PB.4074	9	18	9	448	27	540	0.618563	1.52236	0.657877	37.6219	2.01603	43.3077	0.016603	4.91457	up
PB.4082	45	108	127	918	679	1008	1.9484	5.4189	6.13531	45.6595	30.4947	47.8552	3.3409e-13	3.28322	up
PB.4087	14	12	15	61	54	80	0.479675	0.483289	0.540497	2.39573	1.92052	2.99288	4.98946e-05	2.36171	up
PB.4116	624	386	513	1911	2081	2172	13.0688	12.2626	11.4881	45.6783	44.2037	48.6391	9.43855e-11	2.13538	up
PB.4135	61	55	70	138	111	150	9.95867	10.1992	12.5828	25.4432	18.4486	26.4136	0.0160497	1.20254	up
PB.4147	90	102	83	225	184	246	2.2469	2.90949	2.2663	6.34779	4.68486	6.63096	0.00227574	1.3507	up
PB.4153	41	23	56	252	203	465	4.86552	3.14014	7.29927	33.8926	24.6312	59.7686	0.00388479	3.07188	up
PB.4163	78	64	62	16	29	11	9.1723	8.51139	7.92231	2.00624	3.42241	1.3209	0.00224905	-1.77853	down
PB.4167	158	147	140	313	442	298	2.45386	2.60607	2.37771	5.46024	6.96987	4.96765	0.000859912	1.33635	up
PB.4168	12	19	14	125	176	228	0.764202	1.36849	0.975719	8.91343	11.3404	15.6134	4.20774e-07	3.65509	up
PB.4171	6376	7443	6366	15292	18710	14241	181.521	242.312	198.671	489.63	540.653	435.335	0.000927508	1.34201	up
PB.4183	0	8	0	24	27	62	0	0.249904	0	1.17751	1.10407	2.74933	0.00885778	3.8666	up
PB.4184	29	22	11	92	128	259	1.71673	0.582727	0.22521	2.1816	2.67626	7.16556	0.0189469	3.1138	up
PB.4186	95	160	71	584	644	973	4.26147	8.42477	3.44703	29.441	29.9765	41.15	2.20334e-05	2.8576	up
PB.4188	10	7	12	25	25	37	0.172818	0.171707	0.243608	0.853262	0.721615	0.84482	0.0216654	1.70345	up
PB.4192	11	14	28	378	215	559	0.47797	0.760196	1.44803	20.2622	10.3796	28.6351	4.51027e-05	4.53856	up
PB.4207	15	2	2	57	63	99	0.176776	0.020596	0.021929	0.896149	0.794191	1.41105	1.08944e-05	3.75202	up
PB.4214	177	313	275	824	548	1229	4.60428	9.3229	7.85602	24.1789	14.5056	34.4285	0.0206987	1.86036	up
PB.423	20	18	22	80	33	70	0.354135	0.361495	0.422874	1.58387	0.580821	1.33065	0.0105986	1.70664	up
PB.4233	42	25	16	73	56	104	2.52068	1.73129	1.03036	4.98528	3.43951	6.80153	0.0161515	1.64102	up
PB.4234	490	508	356	1250	1053	1043	16.6963	19.8212	13.3118	47.9448	36.461	38.2187	3.06327e-05	1.39862	up
PB.4235	787	784	706	1822	1591	2317	39.7585	45.2815	39.1065	103.546	81.5881	125.766	0.000248128	1.44103	up
PB.425	17	16	28	478	271	518	0.448528	0.477234	0.798742	14.2771	7.30485	14.7802	7.09863e-10	4.47236	up
PB.4252	323	288	415	1646	1239	1963	33.5709	34.2238	47.2889	192.427	130.687	219.079	8.77848e-07	2.34471	up
PB.4258	522	675	553	1174	1223	1961	20.5441	30.3861	23.8735	52.0047	48.8714	82.8965	0.0203692	1.42495	up
PB.4264	12	7	2	54	46	57	0.112961	0.07871	0.018217	0.780804	0.553326	0.820013	2.51338e-06	3.05159	up
PB.4273	137	234	126	997	1144	266	5.69599	11.1508	5.75733	46.8588	48.5263	11.927	0.0212295	2.31231	up
PB.4276	58	53	53	234	210	228	1.51616	1.56556	1.51952	6.89183	5.58553	6.41734	1.03561e-06	2.13445	up
PB.4277	13	4	3	22	54	61	0.332066	0.146655	0.325915	0.658962	1.55593	1.52901	0.00474467	2.97188	up
PB.4299	31	43	32	491	312	618	0.626194	0.984795	0.716284	11.2783	6.46619	13.5448	4.01451e-07	3.84441	up
PB.4304	2	6	5	29	66	60	0.047378	0.307049	0.232585	1.50207	2.97587	2.97208	2.35202e-05	3.64721	up
PB.4338	16	18	22	159	64	226	0.613953	0.797437	0.925373	6.93818	2.51942	9.41436	0.0111531	3.11497	up
PB.4346	11	36	36	313	172	495	0.365949	1.3529	1.30735	11.7064	5.79549	17.6442	0.00179799	3.64062	up
PB.4365	16	26	35	403	273	513	0.361406	0.704716	0.909349	10.8925	6.65292	13.2532	3.43722e-08	4.03343	up
PB.4375	231	237	178	877	909	1395	18.0214	21.0891	15.205	76.9112	71.9786	116.877	8.24111e-05	2.41922	up
PB.4391	14	10	16	294	194	481	0.472991	0.381003	0.59569	11.5846	6.8757	18.1091	4.61705e-05	4.72805	up
PB.4405	136	199	273	2268	1478	3147	5.75324	9.68914	12.7203	108.616	63.8646	143.904	1.93365e-05	3.59591	up
PB.4419	110	92	144	1225	744	1816	5.45711	5.25036	7.83537	68.8101	37.7036	97.389	0.000317463	3.56997	up
PB.4429	5	35	17	157	96	240	0.299414	2.9145	1.37495	13.156	7.26317	19.213	0.00169634	3.1734	up
PB.4444	5122	4374	5285	915	1792	959	123.646	120.75	139.855	24.8356	43.8894	24.851	1.52632e-08	-1.91877	down
PB.4469	48	34	39	272	211	514	3.25672	2.62965	2.86812	20.9586	14.6898	37.8426	0.00512279	3.1857	up
PB.4489	17	23	5	28	53	42	2.24702	3.55037	0.765477	4.34168	7.37987	6.26372	0.0185753	1.55623	up
PB.4491	187	253	228	483	402	545	4.57825	7.10049	6.13352	13.3283	10.0081	14.3667	0.00159884	1.18797	up
PB.4506	188	184	280	1989	1416	2224	1.76971	1.98076	2.88487	21.0858	13.5465	22.5062	7.72738e-11	3.20635	up
PB.4510	26	5	12	1525	534	1174	1.06424	0.164443	0.516665	85.4668	27.8892	63.6376	1.14476e-09	6.38922	up
PB.4511	16	13	29	2137	646	1988	0.872289	0.822924	1.73358	133.578	36.4427	118.607	1.82307e-07	6.45572	up
PB.4517	3174	2958	3653	198	323	160	80.7473	86.0736	101.878	5.6626	8.32604	4.35283	3.1478e-28	-3.7639	down
PB.4521	275	370	272	824	544	506	19.4685	29.9811	21.1257	65.6902	39.1492	38.5025	0.00182196	1.09975	up
PB.4522	20	26	35	394	249	379	3.07166	4.56773	5.91006	68.9346	39.3149	63.2446	1.74535e-14	3.73793	up
PB.4545	97	84	156	881	625	1234	2.93837	2.89766	5.19007	30.2172	19.3367	40.3891	4.06359e-05	3.13171	up
PB.4550	35	52	50	421	242	656	2.86632	4.88885	4.4459	39.0589	20.2158	58.0258	0.00197714	3.37182	up
PB.4597	194	337	463	2	2	0	2.29577	4.55846	6.01032	0.026466	0.015029	0	9.18259e-11	-7.95646	down
PB.4610	1448	2179	1234	148	173	219	165.276	284.499	154.437	19.0005	19.9719	26.7556	3.37288e-06	-3.07135	down
PB.4612	29	28	36	319	190	468	1.07166	1.19707	1.49332	13.5512	7.2732	19.0019	0.000412557	3.50873	up
PB.462	62	70	107	625	416	1050	3.31484	4.29072	6.31902	38.0833	22.852	61.0862	0.002533	3.23968	up
PB.476	96	124	74	556	350	650	13.7956	20.4375	11.6662	90.3134	51.3075	100.732	3.49191e-05	2.50653	up
PB.521	530	421	412	113	163	103	98.1001	89.0833	83.604	23.5637	30.5093	20.3637	5.18392e-06	-1.74687	down
PB.53	7	10	7	137	118	226	0.432061	0.783398	0.502049	11.0161	8.56361	17.4063	2.60433e-06	4.43332	up
PB.550	27	31	36	420	261	559	0.760922	0.996591	1.09606	13.3454	7.48325	16.9798	6.4498e-06	3.82584	up
PB.560	448	335	527	1179	1038	907	58.0446	49.592	74.8436	172.013	136.67	126.262	6.56339e-05	1.34378	up
PB.562	10922	4361	9458	1129	1340	1351	664.321	303.303	630.609	77.1874	82.7033	88.1973	4.41557e-05	-2.56618	down
PB.563	2704	2089	3409	24670	23644	28899	231.73	204.714	320.277	2377.85	2056.76	2659.35	1.29487e-15	3.33947	up
PB.564	7198	5258	6570	10748	14288	14188	632.418	528.229	632.718	1061.93	1274.14	1338.38	0.00530458	1.15852	up
PB.565	6540	5354	6884	11726	14345	14501	519.07	485.966	598.986	1046.74	1155.61	1235.84	0.00295682	1.21801	up
PB.569	589	943	994	3307	1986	5373	29.005	53.0695	53.6604	183.124	99.2587	284.11	0.031863	2.17997	up
PB.572	2	0	7	80	67	124	0.176992	0	0.593001	7.98799	5.96732	11.7906	1.11345e-07	5.01895	up
PB.578	2664	2257	2166	4719	5379	5465	62.8495	61.1165	55.6789	125.112	128.164	137.381	0.00056994	1.24406	up
PB.579	10	16	32	214	139	308	0.444927	0.849108	1.6462	11.3378	6.61974	15.5914	7.37652e-05	3.59672	up
PB.612	238	250	245	528	625	528	5.31671	6.39827	6.00845	13.2941	14.2015	12.6824	0.000382398	1.28849	up
PB.618	6	5	8	78	33	116	0.52656	0.527694	0.746994	8.28987	3.17526	11.7676	0.00526277	3.70057	up
PB.62	8	5	3	155	238	162	0.967665	0.71584	0.415366	23.2163	32.1754	23.1473	2.19141e-21	5.24367	up
PB.629	40	66	60	560	461	914	1.14211	2.16363	1.86792	18.0719	13.4211	28.1737	4.23836e-05	3.64191	up
PB.644	177	273	328	1636	1176	2544	10.6343	18.7794	21.6494	110.778	71.8186	164.432	0.000927772	2.88054	up
PB.645	11	16	26	405	215	576	0.426964	0.728573	1.17592	19.342	9.25321	26.34	3.97645e-05	4.59005	up
PB.652	3	8	9	143	69	200	0.188907	0.701931	0.800465	13.4329	5.8442	17.9915	0.000166966	4.44349	up
PB.671	107	171	200	1328	824	2156	3.94988	7.48463	9.21744	63.5834	32.3306	90.1535	0.00235522	3.27206	up
PB.68	1462	957	1378	2712	2686	2111	24.09	18.0258	24.887	50.2787	44.9382	37.3648	0.0017687	1.08232	up
PB.712	19	23	56	477	383	357	0.336287	0.478559	1.2128	10.6193	7.68994	7.52349	4.24412e-19	3.69431	up
PB.721	40	24	36	552	307	218	1.21425	0.835225	1.17949	18.8916	9.45973	7.10414	1.11297e-05	3.50858	up
PB.733	741	545	515	75	116	79	17.5836	14.7863	13.3979	1.98762	2.78182	2.00231	1.01091e-12	-2.62851	down
PB.74	66	73	71	601	377	823	1.49685	1.89121	1.78028	15.4603	8.75149	20.2209	0.000118122	3.21085	up
PB.749	45	71	82	852	505	1203	2.51272	4.55877	5.01259	53.7843	28.7522	72.5112	7.40871e-05	3.787	up
PB.751	20	15	33	401	265	567	0.872214	0.760562	1.61974	20.1668	12.056	27.2369	2.36575e-06	4.29248	up
PB.761	6320	5388	5326	2052	1110	3662	434.147	423.247	401.06	158.511	77.3729	270.074	0.00170524	-1.18162	down
PB.777	52	46	112	708	573	998	0.918601	0.93121	2.1765	14.1084	10.3094	18.9999	3.50784e-07	3.53981	up
PB.779	5441	5936	4738	10361	14531	15042	299.21	373.309	285.651	640.839	811.127	888.287	0.000381626	1.41544	up
PB.790	3164	2793	2949	5670	6089	6133	87.2358	88.0495	89.1209	175.791	170.401	181.536	0.00283411	1.10934	up
PB.792	14834	13495	15315	29030	31268	31941	401.328	417.508	454.207	883.323	858.663	927.881	0.0134532	1.18014	up
PB.797	30	54	54	418	209	452	0.596766	1.22824	1.17593	9.42326	4.25649	9.739	4.31072e-05	3.04665	up
PB.837	62	82	48	275	180	260	1.71902	2.61174	1.47281	8.64222	5.09764	7.81863	3.58812e-06	1.98805	up
PB.840	1316	1520	1464	307	383	344	43.2789	55.4986	52.8205	10.7231	11.1216	12.0723	2.5229e-09	-1.96526	down
PB.841	152	126	198	1849	1271	2278	4.7455	4.47347	6.54113	65.5986	40.1504	75.1348	2.92637e-08	3.61183	up
PB.843	83	95	60	197	282	248	11.4505	14.9614	9.03551	30.7292	39.6392	36.8974	6.70153e-05	1.71194	up
PB.851	123	63	105	13	13	6	2.19483	1.28474	2.06279	0.250988	0.236869	0.105196	2.92637e-08	-3.09536	down
PB.871	818	755	656	3331	2828	3131	30.8989	32.1761	27.6346	146.358	110.294	128.657	5.77511e-11	2.16015	up
PB.877	364	201	208	24	36	44	10.718	6.74101	6.71571	0.769573	1.06229	1.39006	3.64315e-10	-2.74658	down
PB.88	33	32	50	213	165	429	1.79781	2.00487	3.00108	13.0887	9.13302	25.2348	0.015894	2.93448	up
PB.882	6540	9596	11089	111	138	92	95.3349	159.666	176.865	1.80552	2.03823	1.42683	1.33471e-18	-6.25364	down
PB.884	32	71	86	1064	760	1473	0.521911	1.33289	1.54356	19.7002	12.6861	26.0352	1.40084e-07	4.20367	up
PB.890	960	1115	1048	0	0	0	35.12	46.6456	42.0114	0	0	0	2.83206e-74	#NAME?	down
PB.897	26	30	34	508	344	831	1.33029	1.79563	1.94259	29.889	18.2831	46.7124	8.11212e-05	4.3386	up
PB.924	225	324	363	1926	1602	3178	14.1621	23.3777	25.1203	136.854	102.734	215.661	0.000450086	2.98027	up
PB.93	761	942	738	0	0	0	20.1875	28.5703	21.4604	0	0	0	1.57651e-58	#NAME?	down
PB.96	224	268	318	1701	1335	2374	3.50294	4.79796	5.45289	29.9518	21.2209	39.9053	1.5564e-05	2.84127	up
PB.968	1473	656	1176	2650	2762	2584	31.7528	16.1694	27.7683	64.217	60.3963	59.8627	4.49692e-05	1.39661	up
PB.980	299	127	486	6	0	5	6.32516	3.06877	11.2799	0.119694	0	0.09558	3.6637e-05	-6.26588	down
PB.982	8835	8726	8434	13889	17617	20500	379.726	428.913	397.374	671.406	768.601	946.122	0.0112924	1.11069	up
gene0	44	49	35	289	215	407	1.79083	2.26888	1.56479	13.3037	8.9024	17.8712	4.66486e-05	2.94598	up
gene1	130	62	80	289	243	220	5.37409	2.90127	3.62196	13.4751	10.2343	9.78406	0.000251898	1.58653	up
gene100	414	333	403	224	180	103	5.5857	5.13994	5.9566	3.39963	2.46383	1.48897	0.00807331	-1.10752	down
gene10015	772	473	738	210	218	184	34.4886	24.129	36.1134	10.5046	9.87385	8.79299	6.9423e-06	-1.59182	down
gene10021	384	317	716	29	20	26	7.06204	6.88006	14.482	0.61936	0.60855	0.491249	4.51027e-05	-4.15472	down
gene10024	14	10	33	119	92	60	0.361732	0.27592	0.937714	3.51485	2.45165	1.70063	1.09871e-05	2.30709	up
gene10033	803	872	773	445	390	317	16.5773	20.5889	17.487	10.3189	8.17601	7.01618	0.00583795	-1.00712	down
gene10034	501	462	483	195	213	193	10.0139	10.5576	10.5863	4.37685	4.31926	4.13161	0.00234099	-1.16978	down
gene10037	153	271	192	6	0	17	5.40159	10.9517	7.43606	0.238383	0	0.628132	2.77192e-09	-4.60077	down
gene10040	21	32	39	133	106	242	0.898917	1.61418	1.90181	6.64371	4.75164	11.5292	0.012562	2.49006	up
gene10043	26	59	49	130	129	134	0.599442	1.6056	1.26946	3.49701	3.11368	3.4164	0.000688385	1.61639	up
gene10044	45	60	79	193	142	168	0.904316	1.36715	1.72939	4.36226	2.90313	3.61679	0.000816845	1.52492	up
gene10045	1196	919	1118	3695	2995	3856	36.9045	44.4607	55.5553	124.004	136.216	117.748	6.45712e-08	1.81439	up
gene10049	10	10	11	139	64	170	0.588187	0.643324	0.738951	9.68761	3.99193	11.3258	0.000215794	3.6994	up
gene10057	0	8	19	45	34	67	0	0.580457	1.43621	3.54506	2.41958	5.02946	0.00290565	2.48577	up
gene1009	77	53	56	27	15	26	3.03524	2.3757	2.41882	1.18698	0.595159	1.06913	0.0248964	-1.33407	down
gene101	517	446	447	234	223	186	8.16078	8.04907	7.74239	4.14473	3.56489	3.15111	0.00829807	-1.03929	down
gene10110	6	6	14	339	148	351	0.181081	0.212531	0.476817	11.8368	4.66769	11.7074	1.00011e-07	5.09753	up
gene10127	402	232	394	933	831	603	12.1414	8.00033	13.0381	31.7058	25.4969	19.5493	0.000178931	1.29762	up
gene10128	396	308	446	146	213	107	12.691	11.277	15.6585	5.26724	6.93692	3.67741	0.00283212	-1.21917	down
gene1014	47	78	41	221	167	332	1.47661	2.78746	1.40011	7.83178	5.33787	11.2465	0.00326146	2.21877	up
gene10140	119	76	76	54	36	27	9.79079	7.11247	6.85177	4.93801	2.94575	2.36267	0.0476689	-1.11753	down
gene10141	281	151	233	111	67	87	9.44702	5.78194	8.58503	4.18112	2.26483	3.12392	0.00655978	-1.21592	down
gene10146	1139	1051	1086	4057	3349	2983	19.1569	19.7205	20.9159	80.5249	58.7633	53.3598	1.23329e-07	1.75245	up
gene10151	8	8	6	49	37	28	0.485105	0.595635	0.416963	3.55317	2.43271	1.93571	0.000289243	2.45331	up
gene10152	731	591	535	3402	2388	4471	44.6552	41.2733	35.7738	233.72	148.075	293.256	7.28762e-05	2.5909	up
gene10154	132	102	124	637	677	380	1.15095	1.01004	1.18103	6.23897	5.98839	3.55262	1.65957e-10	2.32609	up
gene10155	101	79	142	467	575	443	3.89433	3.48635	6.0068	20.3712	22.6285	18.4442	8.06766e-10	2.29503	up
gene10156	99	109	101	241	152	288	4.38197	5.61311	4.95	12.4491	7.08675	14.438	0.0222743	1.24493	up
gene10158	82	22	55	13	14	6	1.46311	0.437733	1.08069	0.252272	0.249542	0.106084	0.0166042	-2.1565	down
gene1016	712	770	665	43	53	40	15.4537	19.1243	15.8152	1.04382	1.16477	0.930463	1.60673e-24	-3.89218	down
gene10160	51	54	55	10	13	11	2.42818	2.94496	2.8621	0.507027	0.594983	0.527905	0.00057976	-2.14173	down
gene10161	316	301	234	70	49	86	6.86	7.06686	7.86669	1.772	1.31969	1.98149	3.53913e-06	-1.93793	down
gene10163	91	165	154	457	294	621	1.80668	3.75323	3.34321	10.2272	5.92406	13.2514	0.0104913	1.83156	up
gene1017	4215	3892	3326	4	2	14	74.4221	74.4526	62.7842	0.077473	0.027866	0.178224	4.37278e-87	-8.99062	down
gene10178	102	25	166	1189	791	2165	3.39305	0.934211	5.84542	42.3725	26.7367	73.5763	0.00171915	3.96285	up
gene10185	169	143	112	54	55	43	7.39358	7.15876	5.38795	2.63096	2.43499	2.02638	0.00493249	-1.38111	down
gene10188	6186	5786	7300	444	599	293	83.8993	89.7386	108.525	6.76126	8.24198	4.25828	1.62589e-26	-3.77536	down
gene10192	96	99	123	518	315	640	2.2051	2.67401	2.69995	14.7328	7.44849	18.3137	0.000579963	2.31624	up
gene1020	707	258	400	34	24	24	24.4868	10.1905	15.1964	1.31673	0.818142	0.858047	1.20628e-06	-3.92964	down
gene10207	8	8	14	181	153	277	0.373799	0.434705	0.7282	9.64589	7.36407	14.1262	1.21787e-07	4.45353	up
gene1021	800	1025	795	3	17	17	12.5092	18.3454	13.6368	0.035213	0.254242	0.27209	4.90359e-35	-6.02306	down
gene10210	1175	1076	911	415	366	356	25.1746	25.903	23.2868	9.49359	8.21658	7.75228	4.86955e-05	-1.37813	down
gene10216	350	291	330	146	179	122	10.2447	9.74502	10.5852	4.80054	5.32652	3.84163	0.0169282	-1.0267	down
gene10229	31	25	27	91	58	69	0.78801	0.716369	0.747593	2.71157	1.49069	1.92178	0.00785222	1.48975	up
gene10231	10	0	3	64	41	107	0.368514	0	0.098694	2.69951	1.54934	4.30595	0.000727392	4.25816	up
gene10239	28	55	66	338	171	470	3.74099	8.41028	9.63129	50.9568	23.2979	67.6767	0.00467984	2.80292	up
gene10240	204	318	429	2211	1640	3406	6.90186	12.2963	15.9175	84.9211	57.7915	124.974	0.00033786	3.02618	up
gene10251	120	88	102	347	392	366	2.42281	2.03079	2.23897	7.87433	8.03169	7.93589	1.01822e-06	1.9426	up
gene10252	15	7	12	36	48	44	0.76451	0.385438	0.652204	2.06257	2.48129	2.40068	0.00186493	2.03973	up
gene10253	53	114	92	370	174	464	1.77105	4.33898	3.36407	13.8855	5.90039	16.6554	0.0188956	2.04373	up
gene10284	0	0	0	402	180	884	0	0	0	31.653	12.7742	66.5035	1.33777e-05	Inf	up
gene10285	55525	66855	108064	739	826	706	1368.85	1828.69	2952.89	20.9575	21.9713	17.7724	1.45817e-12	-6.59045	down
gene10295	122	84	70	29	29	35	8.51376	6.65828	5.35686	2.26762	2.03945	2.57845	0.00639965	-1.44229	down
gene10296	397	260	305	144	109	118	14.6171	10.9535	12.3007	5.97226	4.07426	4.63839	0.00223874	-1.26661	down
gene10297	28	19	13	67	27	65	1.34848	1.07124	0.690822	3.76431	1.3055	3.50945	0.0447347	1.53628	up
gene10313	362	335	330	800	477	670	6.58709	6.98283	6.58839	16.3889	8.82773	13.1195	0.00510986	1.01904	up
gene10315	976	822	818	489	208	435	85.1919	82.0596	78.2335	47.9564	18.4317	40.7705	0.00157149	-1.10233	down
gene10317	1210	1248	990	122	141	110	25.4223	29.9728	22.8063	2.88201	2.99202	2.47096	8.42753e-20	-3.11673	down
gene10320	129	124	125	569	274	356	1.89028	2.07012	2.00819	9.40221	4.07238	5.60419	0.000604426	1.74752	up
gene10322	30	40	43	106	66	88	2.58131	3.9248	4.0064	10.2252	5.70225	8.13269	0.016813	1.27876	up
gene10323	3	3	4	1158	47	924	0.161558	0.224504	0.221747	89.2778	3.50836	80.0269	0.000378134	7.82672	up
gene10327	28	22	12	3670	77	1216	0.611445	0.579918	0.274741	84.9785	1.59915	26.9974	0.0281138	6.40164	up
gene10331	334	311	414	84	93	23	6.94249	7.39231	9.42653	1.94382	1.95191	0.51115	1.52632e-08	-2.35323	down
gene10339	671	570	542	285	244	280	14.4513	14.0365	12.7795	6.89377	5.32039	6.45834	0.00514197	-1.03472	down
gene10340	78	34	60	11	11	22	3.71799	1.79962	3.10759	0.589833	0.525222	1.12353	0.00207177	-1.80978	down
gene10341	288	198	283	557	509	400	13.233	10.406	14.2682	28.8734	23.8169	19.7885	0.00732801	1.02446	up
gene10342	266	286	235	677	558	691	7.77958	9.5741	7.52799	22.2673	16.5598	21.7235	8.92437e-05	1.38909	up
gene10343	162	179	160	367	324	322	15.5895	19.6226	16.8273	39.7058	31.628	33.3048	0.0069703	1.10356	up
gene10348	51	23	29	170	125	117	3.68655	1.83687	2.30236	13.8369	9.13775	9.0931	1.40794e-05	2.12005	up
gene10349	31	65	72	153	101	166	0.876369	2.15098	2.28683	5.00078	2.95915	5.17949	0.00459052	1.39273	up
gene10350	59	67	77	182	110	257	1.97519	2.58197	2.82085	6.88663	3.75105	9.27233	0.0490308	1.54354	up
gene10351	85	65	110	250	249	182	2.27576	1.97537	3.2331	7.52772	6.77211	5.23409	0.000655827	1.47306	up
gene10362	158	130	152	75	65	56	8.00678	7.51664	8.44156	4.2508	3.31296	3.0276	0.0339243	-1.07569	down
gene10364	33951	23678	68014	199	221	159	630.691	502.183	1379.47	4.81977	6.61718	3.36001	1.81305e-07	-7.68441	down
gene10375	17	23	15	36	52	40	0.802986	1.28404	0.803074	1.99008	2.5706	2.0739	0.0464712	1.30544	up
gene10376	856	510	689	1551	1351	1325	25.4808	17.1986	22.3057	51.7961	40.6447	42.0408	0.000841541	1.1507	up
gene10378	488	435	414	143	139	114	21.9883	22.4899	20.4851	7.49273	6.1828	5.30134	1.67975e-05	-1.66265	down
gene1038	12	18	11	48	40	60	1.01118	1.73682	1.01773	4.57894	3.46709	5.50511	0.00160722	1.94693	up
gene10386	597	367	385	181	203	209	34.1413	23.984	24.1272	11.591	11.7719	12.81	0.0057821	-1.06085	down
gene10406	984	679	905	1961	1594	1317	37.3632	29.4635	37.6949	83.756	61.4388	53.6997	0.00312417	1.01722	up
gene10408	325	320	315	120	153	89	7.81809	8.7943	8.31439	3.24701	3.72565	2.28253	0.00166734	-1.32507	down
gene10409	1001	1140	890	2708	2574	3406	67.8516	88.3844	66.1483	206.458	177.138	247.95	3.39501e-06	1.62291	up
gene10415	909	775	916	300	299	256	24.7857	24.1795	27.3828	9.18696	8.26756	7.48044	1.10898e-05	-1.5114	down
gene10443	40	47	41	32	0	0	2.53672	3.45975	2.87249	2.27709	0	0	0.0190244	-2.00923	down
gene10444	585	477	499	13540	8467	14181	93.8671	87.4974	87.7338	2445.08	1379.83	2444.88	7.02729e-15	4.6466	up
gene10447	52	86	124	596	343	859	2.74429	4.04919	5.44152	31.0196	18.051	40.5446	0.00233366	2.86976	up
gene10453	58	41	88	176	167	339	1.86432	1.51445	3.09521	6.39981	5.46934	11.7786	0.0320067	1.9921	up
gene10461	77	83	107	963	613	1101	1.94971	1.85332	2.30704	21.5289	12.1931	23.3888	3.40214e-08	3.4233	up
gene10473	239	214	207	75	91	72	12.1717	12.422	11.5391	4.25483	4.66735	3.91986	0.00214033	-1.37403	down
gene10474	9	10	13	123	54	256	0.782612	0.973702	1.25649	12.9534	5.15969	25.936	0.033085	3.88755	up
gene10476	377	494	605	1767	1146	2680	12.3381	18.5291	21.712	65.2445	38.1028	94.3896	0.0175675	2.02547	up
gene10479	0	52	40	120	94	93	0	10.6402	7.78377	24.309	17.1255	18.0003	0.00033786	1.74965	up
gene1048	146	134	127	729	494	542	5.05664	5.48651	4.92218	27.9204	17.2559	19.6731	8.4591e-10	2.2078	up
gene10482	190	101	127	15	32	20	10.0143	6.0915	7.31595	0.849944	1.66898	1.11581	3.07201e-07	-2.51638	down
gene10486	253	176	325	772	838	363	14.7848	11.7492	20.773	50.6941	49.711	22.7554	0.00612685	1.45883	up
gene10487	175	153	163	559	605	259	23.015	22.9612	23.5165	82.769	80.8932	36.62	0.00203536	1.60724	up
gene10488	206	165	130	75	88	57	10.8355	9.92793	7.49789	4.41876	4.66804	3.22318	0.0257435	-1.0885	down
gene10499	131	123	114	69	55	43	6.72212	7.20975	6.41877	3.97637	2.83643	2.36259	0.0481649	-1.05751	down
gene105	280	301	450	1938	1392	2515	4.28705	5.40318	7.65749	33.3733	21.7556	41.6923	2.94071e-05	2.60278	up
gene10514	0	0	0	675	362	1358	0	0	0	48.71	23.5481	93.5367	1.70478e-07	Inf	up
gene1052	224	178	196	619	637	598	15.5836	14.1415	14.9402	48.5985	45.1339	44.8059	1.06728e-06	1.73556	up
gene10523	200	239	282	2264	1833	3204	3.37164	4.59269	5.21047	42.9119	31.3489	55.1864	5.3413e-07	3.44208	up
gene10529	29	79	90	240	250	470	1.92709	6.06039	6.5735	18.1224	17.062	33.8979	0.0086027	2.36234	up
gene1053	2614	2266	2558	5804	8383	6904	258.921	256.735	277.747	646.692	842.93	734.408	7.62828e-06	1.60613	up
gene10533	1529	1172	614	2787	1902	2184	37.4551	32.855	18.7165	74.2962	47.31	55.8756	0.000758773	1.1659	up
gene10536	551	487	576	6	2	13	24.2593	24.5104	27.7888	0.247808	0.089459	0.612921	2.15758e-38	-6.11771	down
gene10538	26	18	24	336	179	551	1.43004	1.10763	1.43723	20.7798	10.0055	32.5785	0.00151366	4.10889	up
gene10548	9	53	29	136	92	261	1.02782	6.99643	3.64059	17.7391	10.8069	32.4866	0.0404207	2.49999	up
gene10549	14	4	20	60	45	74	0.782393	0.24113	1.228	3.74116	2.5322	4.41264	8.05497e-05	2.35948	up
gene10555	10	5	7	120	74	259	0.62331	0.311715	0.448217	9.13998	5.05613	18.9113	0.00735053	4.53056	up
gene10556	559	370	632	74	91	105	15.1533	11.3087	18.9144	2.11088	2.6581	4.11112	8.73962e-09	-2.41506	down
gene10557	9	20	33	237	125	345	0.357797	0.56965	0.881916	7.26387	3.45967	9.93197	0.000922721	3.59321	up
gene10558	80	80	118	348	278	586	1.55111	1.7735	2.49237	7.58518	5.47421	12.1919	0.00927894	2.23856	up
gene10560	95	42	53	5	14	7	7.48098	3.78633	4.53651	0.389285	1.11565	0.583039	1.40088e-05	-2.73693	down
gene10572	7	0	0	107	82	144	0.068517	0	0	1.18793	0.816205	1.51933	2.83331e-11	5.84224	up
gene10574	19	18	16	117	90	177	0.736331	0.812376	0.679681	5.24944	3.62963	7.57908	0.000214059	2.9794	up
gene10581	41695	34606	45367	14152	18008	16335	1514.39	1405.99	1769.39	588.871	687.976	679.301	0.0127264	-1.22511	down
gene10583	1373	1672	1536	63	11	18	53.5126	74.533	65.6138	2.73854	0.424983	0.719148	2.22601e-46	-5.59575	down
gene10584	95272	66521	36200	176	383	300	2221.92	1774.12	925.469	4.61434	9.06408	7.49836	5.87726e-18	-7.71222	down
gene10590	401	166	255	2071	1456	1781	14.0442	6.64464	9.78921	81.7233	51.8504	67.116	2.70981e-17	2.82008	up
gene10594	890	782	1004	299	300	141	15.4858	15.556	19.1496	5.8522	5.28754	2.61942	2.36801e-07	-1.7859	down
gene1060	1856	1020	2594	433	675	350	63.479	39.8871	97.2609	16.6438	23.4196	12.8391	0.0170018	-1.8188	down
gene1062	159	70	160	420	540	421	2.37465	1.19955	2.6289	7.07997	8.21687	6.76351	3.34443e-07	1.94149	up
gene10627	101	94	106	253	212	159	3.6767	3.8838	4.20481	10.3478	7.83287	6.19124	0.0115741	1.13075	up
gene1063	61	36	46	107	104	83	1.243	0.824874	1.01375	2.44955	2.15113	1.81515	0.0347529	1.14708	up
gene10635	678	605	556	183	198	97	42.0238	41.853	37.8934	12.8576	12.2262	6.05328	3.00385e-07	-1.86574	down
gene10652	57	29	32	19	9	2	3.02669	1.76916	1.85526	1.10786	0.483227	0.105608	0.00594742	-1.90938	down
gene10658	0	6	0	65	42	73	0	0.300324	0	3.77662	2.1778	4.0396	6.26426e-11	4.92143	up
gene10660	61	31	52	129	121	137	4.05641	2.33119	3.74162	9.67829	8.16167	9.79709	0.00186173	1.54785	up
gene10673	289	305	267	109	101	64	3.25325	3.92399	3.29035	1.37344	1.14812	0.772454	0.000228633	-1.5774	down
gene10675	92	111	118	581	425	271	0.64836	0.830519	0.774313	3.99334	2.13024	1.47072	1.00169e-05	2.04962	up
gene10689	553	410	519	240	146	233	9.69276	8.21522	9.96567	4.72234	2.58415	4.38171	0.00238281	-1.15051	down
gene10691	10	18	19	61	43	61	0.391045	0.874168	0.888872	2.90133	1.85299	2.75866	0.00143675	1.88394	up
gene10696	1100	1086	861	117	139	122	36.9899	41.7682	31.7233	4.40204	4.73137	4.37762	2.04917e-17	-2.91124	down
gene10700	1139	717	923	407	427	163	23.5841	16.9642	20.9326	9.4735	8.96882	3.60912	5.64202e-05	-1.39772	down
gene10703	652	705	688	2057	1469	2875	41.4373	51.2061	47.9108	147.078	94.7731	196.298	0.00721668	1.75725	up
gene10705	517	899	1123	8451	5756	14016	23.778	47.325	56.6692	437.686	269.053	693.059	0.000702001	3.57061	up
gene10708	29	38	29	152	189	149	0.535841	0.82108	0.606703	3.25336	3.66026	3.04891	1.8261e-07	2.43468	up
gene10709	62	44	32	170	124	99	3.24389	2.61767	1.85163	10.0883	6.6284	5.58987	0.000969692	1.61012	up
gene10710	996	781	823	293	214	244	20.0155	17.9494	18.1271	6.61882	4.349	5.26437	6.95413e-07	-1.68993	down
gene10722	997	566	1502	2654	1842	1963	30.3586	19.7048	50.1825	91.0029	56.9834	64.2418	0.00128513	1.16466	up
gene10723	330	165	407	757	513	461	22.4127	12.7571	30.2749	57.7536	35.3287	33.5784	0.00891433	1.03033	up
gene10724	248	132	418	3	0	0	6.08671	3.68591	11.2313	0.082283	0	0	3.01424e-07	-8.05747	down
gene10725	486	260	713	7	4	0	12.7603	7.81098	20.5391	0.183936	0.10521	0	5.93531e-09	-7.02543	down
gene10727	7	10	18	112	77	184	0.420903	0.661181	1.16201	7.53408	4.64723	11.8252	0.000843595	3.51097	up
gene10729	5	0	7	41	22	56	0.488048	0	0.817191	5.26493	2.55149	6.91505	0.00106479	3.45611	up
gene10736	550	403	468	1628	1801	1502	8.06689	6.76956	7.52281	26.8875	26.8457	23.6789	7.47027e-09	1.89854	up
gene10742	6989	2996	8026	135	113	173	218.637	106.607	273.788	4.64338	3.20627	5.72364	1.70255e-08	-5.29299	down
gene10744	53	30	79	141	76	142	1.30165	0.84131	2.13289	3.89852	1.90006	3.73576	0.0402286	1.25362	up
gene10745	6621	4514	11668	12	3	0	164.152	127.738	316.773	0.31644	0.075	0	1.37476e-13	-10.5644	down
gene10747	525	383	514	162	137	111	19.89	16.5568	21.3399	6.89552	5.25954	4.49882	8.15724e-06	-1.70344	down
gene10754	154	208	209	1242	940	2156	10.0033	15.4689	14.9165	90.9881	62.1314	150.878	0.00241015	3.0355	up
gene10757	6	2	7	39	23	27	0.203984	0.077929	0.26146	1.48355	0.779285	0.962484	0.000354036	2.67377	up
gene10782	675	543	632	297	235	151	9.89322	9.10476	10.1539	4.88981	3.498	2.3724	0.000218198	-1.35924	down
gene10785	2028	1577	2269	139	171	110	38.2641	34.1195	48.8951	3.20708	3.33959	2.28007	1.09186e-27	-3.71747	down
gene10789	31785	19554	25360	79368	160540	71923	1839.92	1294.39	1609.23	5166.9	9432.32	4470.21	0.00596717	2.12648	up
gene10790	45137	22719	14837	444	775	423	2984.1	1717.23	1074.98	27.4073	51.7579	26.9736	1.20061e-07	-5.52077	down
gene10791	37140	25687	23575	5178	12725	4451	1582.86	1228.12	1097.74	254.233	560.417	208.423	1.40881e-05	-1.84961	down
gene10793	63374	51282	38680	7285	16295	7507	2385.29	2232.29	1558.73	289.244	571.457	280.473	2.81872e-06	-2.19948	down
gene10794	49	53	50	25	10	15	3.24667	4.03372	3.67194	1.83083	0.664194	1.05821	0.0172841	-1.52767	down
gene10797	64	40	63	465	251	387	3.55401	2.53993	3.86375	29.3681	14.3146	23.3743	1.847e-08	2.82977	up
gene10799	3841	416	3117	4764	5667	5738	148.434	19.1155	132.105	207.103	235.277	252.861	0.0117896	1.28344	up
gene10804	223	219	167	103	101	57	7.06796	7.95578	5.80324	3.66791	3.24801	1.92772	0.0157451	-1.14414	down
gene10812	19	23	18	46	50	66	0.376086	0.536316	0.40921	1.06205	1.04284	1.47295	0.0115766	1.53775	up
gene10816	51	57	50	12	6	0	3.6627	4.72728	3.96998	0.898551	0.442335	0	3.54859e-06	-3.11877	down
gene10817	283	207	207	64	83	11	3.89677	3.25913	3.11212	0.98047	1.15561	0.156278	3.48189e-06	-2.07778	down
gene10820	8	13	14	136	88	196	0.262851	0.466737	0.488638	5.08496	2.95593	6.99425	6.74999e-05	3.67922	up
gene10830	20	47	37	249	106	326	0.294938	0.80689	0.607285	4.20484	1.60578	5.25869	0.00767798	2.79445	up
gene10832	21	32	15	172	108	203	0.695992	1.2021	0.536603	6.44811	3.6542	7.25414	7.68238e-06	2.92605	up
gene10833	3058	2937	4029	35	21	36	34.7845	38.198	50.2348	0.442331	0.241633	0.428819	9.2016e-41	-6.67043	down
gene10839	435	284	393	1058	1389	920	11.7644	12.0433	14.2444	39.3402	46.0206	26.7429	3.41246e-07	1.69966	up
gene10840	389	402	348	1069	1058	576	8.05259	9.50957	7.89429	24.913	22.2502	12.8166	0.000164431	1.31926	up
gene10847	199	84	143	320	301	372	4.80657	2.20664	3.88019	8.35044	7.09054	9.58733	0.00121472	1.3564	up
gene10859	166	98	128	44	61	41	15.534	10.4337	13.1349	4.57564	5.79077	4.11865	0.00829807	-1.31453	down
gene1086	8223	7063	7205	3478	3119	2741	177.544	174.375	170.525	84.4414	68.3469	63.5276	0.00168767	-1.17462	down
gene10860	40	49	88	16	0	21	6.95505	9.698	16.978	3.03328	0	3.83248	0.0219708	-2.15153	down
gene10863	13531	11021	20458	1772	3273	993	182.912	170.257	350.447	26.8892	44.8662	14.3642	1.50855e-05	-2.83172	down
gene10865	3783	1973	3383	770	1635	732	143.965	85.8637	141.162	32.9533	63.1309	29.893	0.00149812	-1.43729	down
gene10866	3679	2207	2980	864	1735	806	198.422	136.119	176.148	52.4022	94.9831	46.6425	0.000168601	-1.27626	down
gene1087	7594	8796	5932	3309	3094	3338	241.574	378.697	189.231	102.758	73.9958	101.496	0.0035326	-1.10096	down
gene10873	103	36	67	153	130	121	2.02289	0.804661	1.44144	3.3852	2.59002	2.56081	0.0345805	1.09928	up
gene1088	1070	981	994	507	399	360	145.084	152.143	147.672	77.2475	54.8698	52.3618	0.000709316	-1.17912	down
gene10885	4958	6927	8897	1951	2819	2039	101.385	172.692	210.842	56.5819	62.2174	56.231	0.00438565	-1.53682	down
gene10886	223	95	193	367	337	289	7.94651	3.86869	7.52357	14.6934	12.1735	11.0507	0.0114928	1.07135	up
gene10889	164	172	125	15	7	13	9.6686	11.6405	8.09869	0.988025	0.405352	0.810637	2.26672e-12	-3.62083	down
gene1089	1000	730	831	1344	1732	1951	37.6966	31.4757	34.3224	56.9969	66.2788	78.9929	0.0022685	1.09462	up
gene10890	76	120	113	5	3	0	3.22209	5.84882	5.30119	0.228436	0.08913	0	4.99497e-13	-5.27042	down
gene10895	155	268	241	25	5	0	5.88007	11.6398	10.0386	1.03256	0.159436	0	9.54859e-10	-4.48387	down
gene10897	14485	12289	24802	14	15	7	556.977	491.682	1051.15	0.225625	0.216263	0.107705	4.65245e-20	-10.423	down
gene10908	264	315	256	0	1	1	6.88826	9.38599	7.31835	0	0.010601	0.021869	3.37137e-35	-8.56878	down
gene1091	2	3	2	37	27	27	0.163128	0.193641	0.185006	3.47025	2.31219	2.4148	2.79257e-06	3.77169	up
gene10912	62	75	87	22	28	43	6.34271	8.83065	9.85773	2.47575	2.84006	4.71101	0.0443744	-1.15814	down
gene10915	242	221	151	95	88	98	10.8293	11.3103	7.37072	4.74971	3.95979	4.70599	0.0288026	-1.01877	down
gene10923	531	470	529	62	93	55	12.7579	12.9105	13.9492	1.65245	2.24663	1.41033	6.48169e-13	-2.77548	down
gene10924	593	559	677	54	53	50	16.4857	17.7616	20.6354	1.67246	1.47619	1.48114	2.46305e-19	-3.4511	down
gene10925	144	123	158	413	374	473	4.72123	4.59228	5.6708	15.2269	12.4248	16.6284	1.44678e-05	1.67285	up
gene10926	23	35	36	5	9	9	1.41281	2.50329	2.4614	0.352265	0.524911	0.593067	0.00812602	-1.93909	down
gene10948	224	135	164	82	71	30	8.77931	6.02368	7.03503	3.59412	2.80479	1.25812	0.00255933	-1.43238	down
gene1095	5871	6760	8879	27	36	55	387.564	585.784	653.072	0.761858	0.916435	2.3431	1.22514e-31	-7.39899	down
gene10959	44	44	71	298	259	509	4.88775	5.56738	8.62393	37.3449	29.3272	61.0245	0.00095205	2.85707	up
gene10992	149269	157536	118166	9905	11994	7182	2252.07	2695.91	1959.65	165.932	180.654	113.161	4.24048e-11	-3.78637	down
gene10993	24	29	29	479	260	708	0.699483	0.951318	0.921003	15.8956	7.79312	22.421	0.000166228	4.25247	up
gene10996	96	77	49	3	3	0	12.7825	11.7778	7.16718	0.421982	0.399929	0	7.31866e-13	-5.1602	down
gene10997	50	36	32	2	0	0	3.89732	3.16075	2.69411	0.170055	0	0	9.77391e-10	-5.86648	down
gene110	192	134	268	47	11	36	12.8347	10.2279	19.701	3.534	0.704977	2.58894	8.79231e-05	-2.56508	down
gene11000	139	135	86	39	53	29	8.30004	9.19305	5.62042	2.5776	3.17949	1.80383	0.00361962	-1.48312	down
gene11004	5	25	19	67	46	106	0.304456	1.98625	1.39926	5.28326	3.29075	8.01253	0.0152053	2.22776	up
gene11005	256	378	421	1346	801	2268	6.21907	10.8675	11.8188	38.924	20.5182	63.4246	0.043364	2.17142	up
gene11012	600	626	404	172	234	174	26.8546	32.0115	19.793	8.62478	10.6219	8.35414	0.000169273	-1.39349	down
gene11013	168	169	142	48	57	31	6.71825	7.73842	6.22422	2.13091	2.30633	1.32238	0.000286037	-1.73692	down
gene11019	5	6	7	98	62	101	0.323104	0.514664	0.551535	8.59571	4.864	8.42971	2.82122e-11	3.94768	up
gene11020	2	0	5	49	30	56	0.200594	0	0.589003	7.27138	4.07882	8.03445	4.32518e-08	4.37826	up
gene11038	28	21	10	64	57	123	0.831944	0.70464	0.311722	2.15781	1.72049	3.9805	0.0290793	2.20357	up
gene11044	1	15	6	147	42	87	0.019745	0.399479	0.151469	3.47015	1.04214	2.28489	0.000777739	3.65823	up
gene11045	5	29	10	90	75	148	0.082917	0.584389	0.186231	1.81017	1.36064	2.86805	0.000927772	2.89465	up
gene11049	77	95	114	219	298	172	1.32322	1.8825	2.17003	4.27615	5.25511	3.20305	0.00180161	1.33771	up
gene11063	49	73	57	135	79	139	1.24658	2.13326	1.58988	3.88571	2.04351	3.81521	0.0384117	1.06654	up
gene11078	527	510	499	245	233	164	10.4547	11.5675	10.837	5.44609	4.68222	3.47885	0.00223366	-1.17713	down
gene11098	91	165	200	1080	588	1472	3.36075	7.00473	8.13499	45.2655	22.2431	58.9086	0.00163909	2.87148	up
gene11100	301	257	216	494	550	523	5.25316	5.13311	4.11666	9.71312	9.75444	9.81802	0.00288214	1.12542	up
gene11102	721	768	638	5	0	0	24.3642	29.6676	23.6123	0.158451	0	0	7.14792e-56	-8.73622	down
gene11106	22	27	34	147	116	198	0.579831	0.809948	0.965245	4.40089	3.12775	5.6421	2.04336e-05	2.5713	up
gene11109	2363	1836	2176	996	761	553	72.0273	26.5394	70.4593	27.705	23.3254	18.4963	4.23836e-05	-1.38154	down
gene11110	3610	2654	2710	6703	7356	6865	148.437	124.786	122.157	310.003	307.056	303.135	0.000313037	1.33206	up
gene11111	1091	840	940	2121	2224	2409	76.9561	67.7289	72.6343	168.262	159.246	182.461	7.24325e-05	1.34541	up
gene11123	71	92	116	487	323	922	4.20682	6.26962	7.63318	32.8828	19.0757	59.4129	0.0241774	2.74819	up
gene11124	51	73	133	825	540	1000	1.79428	2.94915	5.19619	33.0825	19.542	38.2591	6.06618e-07	3.28472	up
gene11144	214	167	219	27	17	21	4.39942	3.8484	4.89954	0.60042	0.316791	0.432206	4.7149e-11	-3.1113	down
gene11149	837	1055	932	16	12	25	24.9786	35.985	30.4657	0.520657	0.351798	0.783652	1.45811e-39	-5.62542	down
gene11160	459	417	380	150	120	103	12.0611	12.599	10.9419	4.43225	3.18803	2.90315	2.28007e-05	-1.66345	down
gene11161	1147	1590	1552	7545	5212	10970	88.9866	141.039	131.988	658.527	410.544	914.076	0.00107628	2.56969	up
gene11167	61	54	35	137	124	55	2.20196	2.22531	1.36629	5.57487	4.54538	2.12922	0.036042	1.15183	up
gene11176	27	26	46	362	229	499	1.59135	1.80918	3.11711	25.3138	14.3648	33.6022	3.73539e-05	3.56606	up
gene11177	7548	4957	13843	35	39	41	257.594	227.869	491.631	2.0239	1.70305	1.19331	1.78074e-08	-7.74366	down
gene11180	177	131	168	33	29	16	6.43812	5.45369	6.70852	1.33455	1.07151	0.61688	1.86507e-07	-2.53085	down
gene11193	6743	4526	6933	2848	2615	1572	43.5761	33.4454	49.1103	20.699	17.1489	10.9055	0.000383046	-1.28804	down
gene11197	67	108	110	432	308	675	1.90512	3.49679	3.42517	13.8106	8.89308	20.6187	0.00458465	2.40986	up
gene11200	428	493	671	27	34	21	25.4395	33.5106	43.7093	1.76142	2.01336	1.29104	4.8563e-13	-4.20876	down
gene11203	25	18	28	125	98	205	1.03285	0.814556	1.24639	5.79879	4.09453	9.09556	0.0020749	2.71957	up
gene11210	4828	3615	4210	9408	8455	9300	114.46	98.0478	109.499	250.844	203.497	236.379	0.00179799	1.20965	up
gene11222	8	11	14	35	31	27	0.372865	0.583313	0.756041	1.95789	1.53216	1.40959	0.0269389	1.56147	up
gene11226	58	74	38	153	124	182	7.59624	11.1129	5.37169	22.6692	16.5507	25.6485	0.00117754	1.53612	up
gene11242	198	155	154	395	336	375	2.53059	2.2711	2.16402	5.69977	4.37159	5.16102	0.00227275	1.2327	up
gene11245	60	114	102	331	245	610	2.30304	4.99227	4.24731	14.2722	9.55639	25.0782	0.0349558	2.20416	up
gene11246	8	0	6	29	23	28	0.366716	0	0.305941	1.49568	1.0792	1.39628	0.000707622	2.67333	up
gene1125	93	85	91	181	139	207	11.6273	12.2329	12.5485	25.5085	17.6461	27.9678	0.0250633	1.07745	up
gene11252	13	2	14	34	47	20	0.383926	0.067947	0.436973	1.11007	1.40555	0.62108	0.00645273	1.9068	up
gene11261	3058	2455	3879	366	393	323	77.0482	70.7268	107.139	10.3729	10.04	8.72851	2.94287e-12	-3.0276	down
gene11262	4553	3316	2815	225	504	613	73.7132	61.0653	50.2741	4.06413	8.29451	10.4909	2.85087e-18	-2.84777	down
gene1127	428	263	369	702	641	768	13.0737	9.18637	12.3618	24.1025	19.888	25.1963	0.00227275	1.11171	up
gene11279	150	92	121	69	51	26	4.2411	2.99222	3.7615	2.20584	1.45648	0.775137	0.0187763	-1.23361	down
gene11281	240	167	206	109	88	80	3.08696	2.4635	2.91361	1.58103	1.14642	1.1088	0.0258515	-1.04761	down
gene11282	18	22	29	151	140	191	0.383306	0.528761	0.637585	3.86161	2.98019	4.24928	1.52115e-09	2.89646	up
gene11283	1429	1247	2865	23	28	14	121.723	121.463	267.48	2.18294	2.41365	1.19754	1.75042e-07	-6.35064	down
gene11287	215	235	340	2454	1568	3509	9.70407	12.1384	16.8448	125.008	72.0693	170.658	0.00014416	3.35852	up
gene11288	8588	10429	17064	3	2	5	693.471	963.021	1510.46	0.255493	0.161737	0.41502	4.46957e-23	-11.7111	down
gene11295	181	145	309	1814	1240	2895	8.92332	8.26872	16.782	102.584	63.2827	156.657	0.000694767	3.34317	up
gene11296	36	36	63	516	361	794	2.05918	2.3539	3.9415	33.4224	21.069	49.0857	7.37652e-05	3.73779	up
gene11299	7269	5640	7790	17443	19351	12754	133.779	120.997	157.817	365.682	372.012	235.778	0.000936198	1.34671	up
gene1130	353	259	223	127	115	100	16.9496	14.2209	11.7045	6.82589	5.5851	5.1476	0.00599769	-1.18229	down
gene11301	340	260	345	75	77	65	8.64428	7.54815	9.59827	2.1333	1.97563	1.76237	9.89115e-07	-2.0262	down
gene11305	479	301	451	230	230	87	17.4409	12.5554	18.007	9.46116	8.38657	3.33824	0.00792807	-1.09439	down
gene11307	2	20	14	121	112	216	0.17189	2.21922	1.43317	13.3885	11.2224	22.9219	9.83444e-05	3.69925	up
gene11309	48	114	89	5143	2053	5037	0.901394	2.6586	1.95629	116.867	41.9014	110.1	1.02801e-08	5.6759	up
gene11310	19	31	14	1484	737	1669	1.94605	3.70802	1.52517	177.924	79.6767	191.053	2.45639e-10	6.02009	up
gene11311	33	15	11	184	115	136	1.62763	0.79797	0.594681	10.2624	5.76729	7.18964	1.58283e-09	3.01883	up
gene11312	89	85	102	0	0	0	3.98559	4.38178	5.03439	0	0	0	2.98526e-20	#NAME?	down
gene11313	1012	1051	941	20	6	8	13.7616	16.6429	14.1782	0.54129	0.08186	0.112362	2.10263e-51	-6.4021	down
gene11317	19	0	5	493	132	245	1.09518	0	0.254176	32.1326	7.75743	15.2254	8.54003e-05	5.36307	up
gene11318	3239	1780	3477	160	240	181	79.6561	50.3138	91.6927	4.22987	5.91742	4.49469	7.99082e-11	-3.76054	down
gene11322	410	294	356	90	102	245	35.5106	29.1631	33.7871	8.75328	8.91612	22.7875	0.00909055	-1.12602	down
gene11333	14	33	51	109	96	221	0.825278	2.28411	3.32616	7.40552	5.84138	14.3555	0.0402428	2.21059	up
gene11335	3370	3619	3324	1085	1153	1188	109.454	132.422	117.825	39.3438	37.8883	39.9442	9.07943e-06	-1.4936	down
gene11337	7777	4995	6116	2012	1347	1438	70.312	51.6397	60.6178	20.451	12.355	13.9548	5.39335e-08	-1.87418	down
gene11344	168	178	142	353	331	413	4.87645	5.91132	4.50555	11.5325	9.75363	12.8855	0.0015513	1.27247	up
gene11347	16	21	0	42	47	63	0.925512	1.42878	0	2.80327	2.83853	4.01072	0.000573984	2.16207	up
gene1136	1243	1183	1385	456	550	200	15.2251	16.5752	18.6035	6.27623	6.83674	2.62495	2.69616e-06	-1.59581	down
gene11363	275	144	266	594	580	383	6.21034	3.72838	6.5881	15.1082	13.3334	9.3109	0.000544651	1.2811	up
gene11367	459	428	394	736	950	772	17.661	18.8157	16.6009	31.8254	37.0903	31.8999	0.00341842	1.03939	up
gene11369	12	8	9	58	50	67	0.594056	0.45644	0.490415	3.23984	2.49184	3.57421	9.02889e-06	2.71529	up
gene11377	26	30	26	73	40	70	2.46391	3.24217	2.63731	7.7193	3.77975	7.04634	0.0358622	1.25257	up
gene1138	327	253	355	143	142	103	12.5865	11.1514	15.0095	6.20392	5.53251	4.25958	0.00566251	-1.18141	down
gene11391	134	138	104	73	44	41	3.14917	3.70316	2.6884	1.92065	1.04184	1.02524	0.0254574	-1.17233	down
gene11397	156	83	111	446	348	440	2.64053	1.6128	2.05954	8.52433	6.00354	8.02811	7.10766e-07	1.94201	up
gene1140	2574	3817	3093	139	146	156	29.5461	49.1386	38.9167	1.76241	1.68065	1.88304	6.07102e-16	-4.34242	down
gene11400	12994	13079	12639	25131	25789	30811	700.861	806.723	747.26	1524.44	1411.81	1784.33	0.0114058	1.18214	up
gene11401	494	393	508	145	102	73	19.2644	17.5098	21.7231	6.3426	4.0356	3.02347	1.22569e-07	-2.04758	down
gene11403	49	50	56	156	132	74	2.12454	2.44081	2.63789	7.56496	5.77731	3.41936	0.00866915	1.28838	up
gene1141	50	64	54	303	241	291	0.903044	1.31844	1.05272	6.16623	4.41623	5.65067	1.10078e-08	2.3999	up
gene11413	15	11	8	98	131	187	0.507928	0.385741	0.246612	4.12385	4.75769	8.32367	4.70715e-06	3.75557	up
gene11424	207	143	177	72	48	45	8.88223	7.00462	8.28697	3.45831	2.08127	2.03438	0.000704211	-1.58196	down
gene11426	65	88	140	586	365	919	2.60142	4.07751	6.2039	26.7188	15.0034	39.9985	0.00507814	2.77411	up
gene11428	92	49	76	23	22	13	7.27924	4.4738	6.59555	2.06808	1.77029	1.04578	0.00153133	-1.80746	down
gene11434	1353	1101	1490	233	326	211	59.5382	55.4039	71.8574	11.4978	14.5256	9.93723	8.24648e-12	-2.26541	down
gene11440	51	60	52	134	171	191	2.23519	2.97393	2.50124	6.56507	7.59535	8.98615	0.00023319	1.7073	up
gene11443	3710	2982	2890	10798	6674	13010	63.1916	101.933	62.4429	681.308	286.246	855.727	0.00268875	1.79042	up
gene11445	2338	4096	2591	110607	43180	63437	29.8316	59.7692	36.2442	1587.46	559.311	869.246	1.3464e-07	4.64681	up
gene11446	54064	28629	65120	3935	3914	1240	1420.56	860.228	1877.34	116.266	104.367	35.1896	1.32462e-07	-3.95523	down
gene11447	55372	31301	62181	3796	3893	3037	1973.3	1275.62	2429.19	152.135	140.785	116.171	5.46317e-10	-3.69655	down
gene11460	4553	3330	6189	1075	1956	727	120.828	101.043	180.061	32.067	52.6826	20.7022	0.00113733	-1.82812	down
gene11471	28	22	47	0	0	0	2.01951	1.80525	3.76324	0	0	0	1.40755e-07	#NAME?	down
gene11485	2640	2331	2455	1026	1184	418	31.3892	29.6872	31.0389	14.628	14.2863	6.86549	2.73026e-05	-1.43045	down
gene11487	86	138	155	840	596	1096	2.18336	4.02414	4.33049	24.2449	15.5297	30.2454	1.41079e-05	2.82829	up
gene11488	18	13	17	98	66	224	0.766335	0.663567	0.825358	4.90915	2.9601	10.7105	0.0462273	3.1649	up
gene11494	101	90	111	39	56	31	2.63247	2.67758	3.16062	1.13516	1.48037	0.852774	0.0319059	-1.1773	down
gene11499	2057	1747	1895	5181	3275	5811	70.0968	67.6976	70.6962	197.627	114.34	217.2	0.00311525	1.43579	up
gene11503	1301	1307	1085	592	439	644	36.6448	42.178	33.4418	18.6491	12.5383	19.4253	0.00261709	-1.03537	down
gene11505	29361	35537	50905	201	301	139	739.515	941.573	1459.09	3.69769	5.77411	1.60262	9.64576e-21	-7.43531	down
gene11510	29	20	38	124	95	92	0.568816	0.432765	0.81393	2.74711	1.9103	1.94684	0.000156012	1.92651	up
gene11528	659	561	498	2072	2233	2382	14.6984	14.3048	12.1735	51.958	50.5347	57.0348	3.00227e-10	2.07152	up
gene1154	489	356	471	157	168	143	25.9623	21.6036	27.4254	9.35575	9.06254	8.14401	0.000331016	-1.39092	down
gene11540	71	67	76	50	17	0	7.43662	7.99059	8.72789	5.84688	1.79252	0	0.00742498	-1.6619	down
gene11542	1757	2008	2385	4850	8238	8768	43.0617	57.1537	63.8211	139.559	207.369	233.3	0.000610177	1.93267	up
gene11548	21125	20776	25642	3718	8195	3258	398.21	449.03	531.965	79.5444	158.035	62.4082	3.91128e-07	-2.07658	down
gene11550	24086	21883	26969	2859	4894	2620	451.917	486.389	567.009	53.6587	82.942	46.612	2.186e-11	-2.72776	down
gene11557	191	164	232	466	381	454	4.51057	4.38911	5.29772	12.3668	9.15358	11.5067	0.0012353	1.24458	up
gene116	22819	25591	32027	142	243	148	931.187	1194.23	1432.67	6.49735	10.0503	6.47966	1.09536e-40	-7.15709	down
gene11602	638	560	919	231	322	224	14.0848	13.8407	21.5482	5.5568	7.08421	5.14596	0.00281987	-1.36014	down
gene11604	9	6	16	206	109	385	0.48292	0.267904	0.904407	12.5262	5.96322	20.1791	0.0029049	4.62543	up
gene1162	219	221	243	626	581	398	4.64363	5.37437	5.66509	14.9649	12.5316	9.09176	0.000296907	1.30793	up
gene11627	272	196	268	580	561	739	10.8847	8.9586	11.7593	26.0941	22.8089	31.7875	4.44378e-05	1.46919	up
gene11635	22	33	20	655	29	419	0.349012	0.61734	0.349321	12.1381	0.475993	7.41262	0.0392016	3.9527	up
gene11644	48	62	92	622	354	661	0.978418	1.44196	2.05601	14.275	7.32456	14.4933	7.39963e-07	3.10351	up
gene11645	273	191	118	542	638	312	22.0755	17.5815	10.4629	49.3001	52.324	27.0552	0.0015256	1.45955	up
gene11657	1158	875	1137	430	455	480	44.2085	38.1989	47.6054	18.4535	17.6147	19.6615	0.0012353	-1.10768	down
gene11669	8	10	15	194	136	257	0.243894	0.375767	0.566178	7.57986	4.77816	9.60354	4.88876e-08	4.24735	up
gene11677	49	46	27	7	12	19	3.15867	3.33394	1.85726	0.502912	0.761918	1.28829	0.0188538	-1.53933	down
gene11679	1232	1217	1325	7	16	13	111.699	126.146	131.662	0.713457	1.45169	1.24283	7.45699e-57	-6.60486	down
gene11680	11	10	18	244	130	336	0.556668	0.579336	1.03209	14.5727	6.98226	19.1784	5.09461e-05	4.29548	up
gene11693	1182	1256	1214	197	183	258	37.2528	45.2923	41.9467	6.95218	5.84989	8.70385	3.67878e-13	-2.41139	down
gene11695	17	20	51	178	129	210	0.901698	1.0855	3.0796	11.3142	7.33418	12.5471	1.33281e-06	2.63589	up
gene1170	106	75	73	27	35	19	4.93686	4.00263	3.69909	1.38062	1.65078	0.930819	0.00474007	-1.55102	down
gene11700	257	226	227	534	399	578	12.7504	12.7904	12.3288	29.7907	20.0868	30.8091	0.00153743	1.19788	up
gene11708	3064	2978	2453	1336	1112	842	70.2644	78.1095	61.6719	34.4535	25.8894	20.7207	0.000177256	-1.28562	down
gene11711	869	820	796	1767	1284	1756	15.3426	16.5559	15.4103	35.1054	23.0152	33.3107	0.00232751	1.05352	up
gene11716	749	544	582	340	239	221	10.8929	9.03848	9.27753	5.55595	3.52056	3.44135	0.00202418	-1.13345	down
gene11719	31	57	36	193	124	309	1.16817	2.33598	1.43015	8.00007	4.59996	12.2244	0.0123583	2.43649	up
gene11720	3447	3637	4181	566	807	195	37.2577	44.95	49.5411	6.8689	8.84367	2.25823	1.29583e-16	-2.79114	down
gene11721	1058	2367	2826	189	238	79	12.0481	30.8385	35.2923	2.41407	2.74378	0.958336	0.000291415	-3.59857	down
gene11753	490	411	573	0	4	0	31.7779	30.4785	40.7271	0	0.214665	0	5.30367e-46	-8.4625	down
gene11758	57	177	103	961	772	1078	0.920508	3.2852	1.82924	17.5624	12.7285	18.7976	2.34652e-14	3.1225	up
gene11761	188	191	174	14	10	23	26.1713	30.4757	26.5546	2.16288	1.37445	3.38193	1.72585e-12	-3.43329	down
gene11762	1599	1823	1622	166	200	148	31.9874	41.6985	35.5655	3.72683	4.04461	3.16913	1.31714e-21	-3.21081	down
gene1178	568	464	654	25	8	30	19.2919	18.0213	24.3541	0.950046	0.248166	1.06225	2.28147e-28	-4.62505	down
gene11784	430	347	438	855	1109	1229	25.694	23.7572	28.6988	57.5432	67.3715	78.9734	4.14853e-05	1.50741	up
gene11795	30	35	48	202	114	230	0.405689	0.543536	0.829716	3.10657	1.83006	3.69178	0.00032035	2.36649	up
gene11796	55	107	120	630	363	903	2.3106	5.14623	5.5399	29.8611	15.5175	40.9016	0.00227876	2.83737	up
gene11801	200	195	157	386	350	331	12.2728	13.5626	10.53	25.5708	20.9985	21.2024	0.0108222	1.04562	up
gene11802	1051	915	809	2488	2028	2638	39.3202	41.5043	33.443	113.126	81.6448	117.263	1.11462e-05	1.47571	up
gene11810	25	38	29	12	0	6	3.2326	5.67253	4.13042	1.67185	0	0.750937	0.00237436	-2.29497	down
gene11815	0	0	0	2253	789	1845	0	0	0	89.8108	28.3764	70.2026	3.83257e-18	Inf	up
gene11819	1533	1375	2351	90	69	44	28.1186	28.2137	43.765	1.84783	1.20883	0.833179	1.55454e-11	-4.63216	down
gene11822	12	0	15	112	74	140	0.221691	0	0.304115	2.3173	1.38569	2.78381	7.21341e-07	3.73943	up
gene11823	2033	843	2742	12	199	17	103.176	48.9544	152.515	0.674385	10.256	0.930388	6.11532e-05	-4.54003	down
gene11824	2337	1221	3122	379	193	542	116.457	63.8709	172.109	40.4776	9.67774	53.1847	0.00179506	-2.45583	down
gene11825	29	23	25	88	57	64	0.407512	0.376581	0.389573	1.42167	0.823313	0.989271	0.00654519	1.53601	up
gene11829	198	223	153	356	286	439	14.2779	17.7879	11.6422	28.9364	20.818	34.0343	0.015915	1.02069	up
gene1183	37	67	55	303	185	391	0.939114	2.25339	1.73085	8.83405	5.16347	10.7623	0.000547874	2.55535	up
gene11837	1109	1322	1190	505	384	614	51.3766	69.4709	60.7271	24.8255	17.098	29.5246	0.000604426	-1.16824	down
gene11839	27	39	39	143	66	141	0.903961	1.86673	1.53378	6.74518	2.67456	6.41284	0.0054837	1.82158	up
gene11842	80	58	101	483	368	718	2.24437	1.87206	3.12663	15.3759	9.90004	20.4637	0.000230395	2.83504	up
gene11852	24	32	34	224	176	420	1.02593	1.60728	1.62642	11.0965	7.84021	19.8579	0.00312891	3.30056	up
gene11871	316	318	388	50	40	29	8.69292	10.0046	11.7196	1.52212	1.09601	0.84735	1.01091e-12	-3.03155	down
gene11872	308	319	378	34	47	34	9.88166	11.6869	13.3014	1.19734	1.50601	1.16935	8.18028e-13	-3.04118	down
gene11873	2423	3657	2898	210	318	245	49.5555	78.6619	63.8883	4.65205	4.11173	3.20002	3.37352e-11	-3.45738	down
gene11876	38	46	73	242	148	339	1.48213	2.05174	3.12203	10.6234	5.84699	14.2213	0.00505973	2.31423	up
gene11880	0	0	0	215	69	126	0	0	0	12.5159	3.60677	6.9984	7.94927e-10	Inf	up
gene11881	0	0	0	606	167	764	0	0	0	30.8776	7.66792	37.1565	3.14247e-08	Inf	up
gene11882	5	0	0	4746	1019	5846	0.1296	0	0	207.348	39.2053	235.957	3.2329e-08	11.4575	up
gene11883	0	2	0	556	146	559	0	0.068384	0	23.0334	5.43474	22.0994	2.67038e-08	9.31607	up
gene11888	31	48	33	177	123	278	2.38594	4.25549	2.80114	15.654	9.84575	23.5412	0.00535334	2.47295	up
gene11890	6	17	18	44	36	82	0.759562	2.41456	2.58188	6.50904	4.78915	11.5932	0.0394701	2.06785	up
gene11891	189	102	72	7	21	4	11.5122	7.07792	4.78093	0.464883	1.24411	0.208569	2.62353e-05	-3.39451	down
gene11893	9	15	11	166	147	384	0.421016	0.783768	0.550172	9.01708	7.16847	19.8816	0.00245467	4.43232	up
gene11901	171	207	216	97	64	70	7.27958	10.0387	10.0658	4.62378	2.75505	3.19698	0.00595908	-1.28776	down
gene11902	563	548	523	211	227	196	10.7125	11.9383	10.9209	4.51091	4.37658	4.00359	0.000647163	-1.27245	down
gene11903	466	630	472	246	199	212	18.1234	27.9936	20.109	10.7328	7.82707	8.83869	0.00215569	-1.17414	down
gene11907	14	20	13	320	177	521	0.541661	1.13967	0.535713	19.8867	10.3019	32.2936	0.000386242	4.55115	up
gene11909	30	23	14	551	374	682	0.528909	0.617182	0.266302	13.1359	8.06511	15.419	1.19767e-10	4.71672	up
gene11915	19	20	21	73	40	96	1.84556	2.25337	2.20369	8.11091	3.99667	10.1891	0.0172909	1.91142	up
gene11916	227	173	290	33	41	55	31.9136	27.8741	44.7125	5.09206	5.75049	8.20539	4.60785e-07	-2.30226	down
gene11918	991	338	491	2354	2009	2642	38.9394	15.1832	21.1443	104.067	80.1568	111.485	6.74573e-09	2.09636	up
gene11920	12	25	49	113	99	129	0.694406	1.61188	3.13363	7.37359	5.817	8.06817	3.25604e-05	2.05183	up
gene11921	0	8	17	56	40	113	0	0.824851	1.74888	5.96518	3.84524	11.5457	0.0183571	3.12895	up
gene11925	18	26	44	112	98	169	0.328565	0.541921	0.891887	2.34705	1.85506	3.38337	0.000982168	2.19714	up
gene11928	62	82	90	304	201	491	0.738852	1.1106	1.17485	4.06286	2.42235	6.28183	0.0191078	2.19741	up
gene11935	36	58	28	83	90	83	3.96859	7.40917	3.3985	10.4222	10.1637	9.91259	0.0352177	1.15034	up
gene11939	813	814	757	22	27	19	15.2655	19.4802	15.718	0.429234	0.908487	0.35276	3.08211e-36	-5.04353	down
gene11945	831	546	425	289	235	252	14.381	10.8114	8.05469	5.61702	4.12297	4.6871	0.00250491	-1.09644	down
gene1195	235	136	149	1142	835	747	7.99246	5.27357	5.5617	43.7989	28.9126	27.3412	2.68367e-13	2.49661	up
gene11961	140	96	97	29	14	11	17.8656	14.0549	13.5597	4.06949	1.77957	1.45226	1.30838e-06	-2.54372	down
gene11962	575	364	287	56	34	38	11.4718	8.30853	6.27842	1.24559	0.683979	0.806398	9.80007e-11	-3.14743	down
gene11973	155	194	181	368	307	440	2.9103	4.19003	3.46389	7.72897	5.80893	8.86108	0.0035254	1.16854	up
gene11980	753	437	624	205	158	167	16.3868	10.7412	14.6494	4.71816	2.64484	3.48159	3.49023e-06	-1.6659	down
gene11983	285	271	187	102	81	115	20.4712	22.2513	14.6703	8.24305	5.85356	8.81849	0.00570888	-1.20577	down
gene11998	1	9	5	51	32	48	0.023002	0.446119	0.226769	2.61005	1.47147	2.35731	2.38061e-06	3.15999	up
gene12002	117	90	90	16	12	25	2.22147	1.95582	1.86269	0.330713	0.229741	0.497984	7.37361e-06	-2.35343	down
gene12006	250	238	344	0	0	2	13.6206	14.8084	20.5391	0	0	0.117185	9.4687e-30	-8.48697	down
gene12007	24	21	27	0	0	0	2.39291	2.41924	2.92495	0	0	0	3.17224e-08	#NAME?	down
gene1201	402	215	535	69	66	27	10.0178	6.12549	14.6226	1.92814	1.66589	0.703924	0.000529709	-2.75955	down
gene12011	165	270	224	49	54	16	9.21839	17.2754	13.7051	3.04135	3.04123	0.930083	1.87583e-05	-2.43171	down
gene12012	1053	1744	1993	125	135	101	32.207	61.0385	66.8638	4.27646	4.17811	3.30569	2.31122e-07	-3.66881	down
gene12028	0	0	0	129	71	198	0	0	0	12.1024	6.00921	17.6726	3.14247e-08	Inf	up
gene1203	1532	1402	1220	561	634	584	29.2117	29.0017	25.8638	11.688	12.3351	11.3233	0.000986854	-1.12089	down
gene1204	665	318	580	304	247	119	5.72704	3.12405	5.47514	2.94428	2.15634	1.09178	0.0202641	-1.13614	down
gene12042	1123	1264	1159	381	432	373	26.0993	33.5866	29.522	9.93767	10.1865	9.30362	9.65086e-06	-1.49162	down
gene12043	8	4	4	48	63	69	0.298574	0.168012	0.163787	2.01583	2.37755	2.72989	2.00385e-08	3.63711	up
gene12044	16	13	0	60	95	139	0.396416	0.277685	0	1.40952	2.41095	3.1653	0.000454892	3.50859	up
gene12045	104	206	93	679	580	982	4.3236	9.79697	4.24009	31.8388	24.5123	43.9581	6.15398e-05	2.56721	up
gene1205	162	137	376	0	26	13	5.9463	5.75016	15.1525	0	0.935833	0.499302	0.00303646	-4.0122	down
gene12054	4	9	118	192	101	198	0.102573	0.259856	3.34956	5.56621	2.63855	5.49087	0.0298446	1.95704	up
gene12056	6	4	9	173	108	173	0.29141	0.229154	0.456096	9.79066	5.48954	9.33892	5.16523e-15	4.67934	up
gene1206	934	662	735	3588	3239	1823	33.9556	27.5364	29.2758	146.77	119.589	71.1884	6.5141e-07	1.97746	up
gene12062	73	49	52	27	9	29	5.18077	3.9444	3.99755	2.11377	0.599003	2.14307	0.0320358	-1.2925	down
gene12068	3	0	0	104	43	136	0.16256	0	0	6.31665	2.33019	7.90932	5.36614e-06	6.8348	up
gene12082	13	30	15	5892	2994	20668	0.717097	1.9067	0.964402	448.795	209.739	1476.81	0.00276856	9.1253	up
gene12083	0	0	0	61	95	3651	0	0	0	2.26362	3.171	129.875	0.0459602	Inf	up
gene12084	322	428	392	66	49	39	5.46298	8.32173	7.2933	1.25892	0.83153	0.710339	7.83414e-12	-2.82662	down
gene12093	88	61	75	189	197	162	1.08627	0.857704	1.00624	2.61956	2.46847	2.1508	0.00242744	1.3935	up
gene12099	210	230	274	1	0	0	13.6604	17.0998	19.5344	0.073188	0	0	2.37007e-33	-9.49115	down
gene121	589	905	830	211	165	164	19.0248	33.4413	29.3995	7.63851	5.40542	5.6897	1.10793e-05	-2.03737	down
gene12100	100	152	127	2	0	1	13.6018	23.668	18.8852	0.196004	0	0.073288	1.24578e-18	-6.9236	down
gene12115	2972	2793	3547	202	328	202	55.145	55.6797	73.2342	4.13825	5.75771	3.41946	3.61541e-26	-3.58159	down
gene12119	767	492	900	56	62	29	27.818	20.3739	35.7921	2.25858	2.26439	1.09738	6.13881e-12	-3.79825	down
gene12149	155	180	132	52	53	43	9.53414	12.6829	8.90584	3.56055	3.28316	2.83779	0.00106622	-1.57306	down
gene12152	67	69	59	16	27	20	8.63397	10.1169	8.2326	2.31503	3.46622	2.71436	0.00915361	-1.53129	down
gene12158	532	678	512	26	4	28	33.8352	49.3387	35.701	1.85368	0.193942	1.88671	1.95432e-25	-4.78704	down
gene1216	15282	7408	23938	106	170	115	466.563	272.181	830.067	3.09541	4.44296	3.15101	3.17887e-07	-6.80008	down
gene12190	5	3	8	67	24	64	0.067305	0.032339	0.124001	1.04954	0.341853	0.960047	0.000580827	3.379	up
gene12191	57	54	63	20	25	13	2.82688	3.09014	3.4303	1.07481	1.26161	0.674075	0.0145834	-1.50881	down
gene12195	101	70	131	717	555	1191	1.42086	1.13418	2.46235	13.5413	9.76466	22.0217	0.00073902	3.15357	up
gene1220	18	12	25	83	44	129	0.641329	0.461648	0.943325	3.33567	1.57315	4.95955	0.031863	2.34466	up
gene12201	90	80	145	1064	774	621	3.73886	3.8373	6.63999	50.2217	32.9863	27.9671	1.38099e-17	3.03339	up
gene12203	31	51	54	459	331	464	1.88031	3.57476	3.65282	31.8521	20.7315	30.7244	3.7296e-16	3.28071	up
gene12206	347	369	255	141	121	119	23.1829	28.1464	18.6175	10.5926	8.19481	8.52704	0.00266076	-1.25707	down
gene1221	45	82	103	244	156	232	1.32435	2.79288	3.35395	8.16268	4.69377	7.41227	0.000427077	1.52654	up
gene1222	337	400	397	90	99	48	24.4756	33.2277	31.665	7.32963	7.27033	3.71815	6.71786e-08	-2.19588	down
gene12230	24	21	4	312	219	611	1.21685	1.17318	0.213012	17.8628	11.2949	33.4051	0.000801413	4.70285	up
gene12239	11237	5171	10112	22	40	53	426.17	224.244	420.393	0.912189	1.50359	2.12821	5.2574e-25	-7.70107	down
gene12240	22875	11769	20449	137	205	148	1150.76	648.726	1081.73	7.56736	10.4716	7.34194	7.42106e-30	-6.69816	down
gene12242	46683	25145	55216	161	362	301	2010.41	1238.32	2607.53	7.69249	15.5729	13.4045	1.4682e-17	-7.14766	down
gene12243	30882	17767	37127	24	137	109	1330.14	875.107	1753.02	1.12688	5.95214	5.03053	6.53785e-23	-8.17989	down
gene12253	22	13	21	41	52	57	1.67535	1.12782	1.77626	3.60328	4.0672	4.70867	0.0143722	1.54388	up
gene12254	83	98	87	274	245	387	3.00009	4.05884	3.43513	11.1481	9.02025	15.04	0.000377578	1.86332	up
gene12265	1084	816	825	165	183	189	25.6446	22.0734	21.3945	4.38235	4.37516	4.78207	4.40349e-11	-2.22893	down
gene12266	1008	986	856	170	172	220	23.4547	26.2402	21.837	4.4498	4.05104	5.49946	3.47946e-11	-2.23221	down
gene12270	75	62	135	2	15	4	3.58235	3.39637	7.12071	0.102086	0.722686	0.205295	0.000199034	-3.61656	down
gene12275	946	979	955	335	273	276	12.2567	14.5072	13.5635	4.8799	3.59046	3.82836	2.05735e-06	-1.61641	down
gene12276	10111	9833	8356	2611	2834	3044	976.177	1085.59	802.762	283.383	277.559	315.448	7.67322e-06	-1.63196	down
gene12277	351	166	250	607	625	611	13.3942	7.24219	10.4397	26.0721	24.2291	25.054	0.000140083	1.39007	up
gene12280	477	356	340	222	108	177	7.87139	6.72476	6.15889	4.10964	1.79859	3.13231	0.00611667	-1.10267	down
gene12281	741	834	760	99	38	62	16.7268	21.5238	18.8199	2.51495	0.862312	1.49562	2.93881e-21	-3.47548	down
gene1229	461	348	270	133	125	171	17.3633	14.9985	11.1621	5.63258	4.74939	6.9175	0.0025568	-1.20365	down
gene1231	120	86	73	38	28	49	8.24484	6.75527	5.4338	2.89401	1.9348	3.54966	0.0323604	-1.14734	down
gene12314	1704	1432	1975	5518	2615	5873	174.91	168.174	222.126	636.976	272.562	647.26	0.0195886	1.56156	up
gene12335	79	78	82	261	216	148	4.85878	5.47775	5.52161	18.0734	13.5001	9.79752	0.000827812	1.46053	up
gene12342	99	82	43	36	37	17	4.54938	4.30844	2.15066	1.82137	1.72796	0.820354	0.0364884	-1.22689	down
gene12343	88	93	69	349	277	344	4.07553	4.93671	3.51952	18.3495	13.1524	17.2682	4.22062e-07	2.05537	up
gene12350	2934	3237	2394	34	38	35	98.2631	123.984	87.9039	1.27805	1.2712	1.22768	7.14792e-56	-6.22749	down
gene12351	11673	15842	18379	21	40	50	292.229	453.551	504.381	0.589718	0.993252	1.33172	2.35412e-34	-8.58553	down
gene12352	238	176	241	96	101	71	2.11029	1.7757	2.33486	0.947944	0.900612	0.674557	0.00882762	-1.1983	down
gene12365	2664	2495	2580	9578	9741	8883	86.95	93.0972	92.3028	351.582	322.702	311.294	6.86608e-08	1.95992	up
gene12367	34	38	38	152	115	187	0.756462	0.959536	0.867907	3.58555	2.47377	4.19898	1.67649e-05	2.14741	up
gene12374	181	121	108	74	78	26	6.83795	5.21217	4.47282	3.15017	2.99768	1.03763	0.0305137	-1.12069	down
gene12379	12	11	24	112	105	150	0.423764	0.461995	0.964239	4.59826	3.917	5.91029	4.00073e-09	3.0616	up
gene12380	371	266	424	52	58	20	17.5687	14.3638	21.9959	2.74283	2.7858	0.98066	2.24127e-12	-2.96102	down
gene12389	651	876	808	13	13	4	27.8668	42.9232	37.9161	0.614323	0.527066	0.149497	2.15658e-32	-6.23921	down
gene12403	582	197	480	104	152	108	50.1065	19.3944	45.3204	10.0255	13.2229	9.99553	0.0137862	-1.66468	down
gene12406	2032	2168	1400	8415	11971	8568	276.324	337.317	208.786	1287.57	1653.15	1251.51	8.74328e-12	2.46602	up
gene12413	125	94	130	502	282	339	3.76952	2.93335	3.90924	15.6312	8.36185	10.0457	6.28114e-06	1.77641	up
gene12421	1060	845	1041	550	484	183	14.8679	13.554	16.0022	8.66861	6.89055	2.75474	0.000663514	-1.21071	down
gene12427	88	125	152	1289	843	1717	4.42551	7.21403	8.41728	73.2646	43.2108	93.17	7.62494e-06	3.4924	up
gene12431	253	201	177	434	373	535	12.1307	11.02	9.27927	23.4202	18.1394	27.5729	0.00203356	1.2095	up
gene12436	474	443	440	233	307	100	37.3739	39.9662	38.0288	20.6568	24.5208	8.42115	0.0133701	-1.01665	down
gene12443	449	316	652	0	6	8	25.5586	20.5764	40.7536	0	0.337368	0.457541	4.76212e-13	-6.50743	down
gene12445	885	835	1321	14	18	16	30.3567	32.758	49.701	0.504458	0.616176	0.557371	1.53405e-18	-5.8943	down
gene12450	1868	1768	1655	3532	5340	2607	50.2602	54.3913	48.8219	106.92	145.884	75.3334	0.0110695	1.20075	up
gene12453	263	185	156	553	466	471	6.32463	5.0976	4.1152	14.9901	11.4053	12.1864	0.000169273	1.41487	up
gene12454	63988	61191	54180	127	128	180	1478.99	1611.7	1390.84	3.87421	2.95577	4.43959	6.72955e-50	-8.57246	down
gene12455	2217	2254	2548	0	3	0	65.3817	76.0008	82.3786	0	0.05987	0	1.02258e-90	-11.134	down
gene12459	18	16	31	67	51	63	1.29782	1.33653	2.42873	5.50567	3.81691	4.91353	0.00726559	1.56421	up
gene12462	118	158	169	581	477	726	2.12143	3.21857	3.30342	13.5467	8.62045	13.8762	4.248e-06	2.09586	up
gene12464	502	378	357	173	145	161	7.97651	7.11236	6.42905	2.968	2.47362	2.9369	0.00132601	-1.25887	down
gene12467	49	43	59	184	100	121	3.68904	3.71962	4.88793	15.7431	7.75445	9.9089	0.00172577	1.50522	up
gene12468	33	27	31	0	0	0	3.62821	3.34398	3.79107	0	0	0	1.02456e-09	#NAME?	down
gene12472	93	68	82	210	186	262	1.39202	1.09857	1.98923	7.88926	5.44939	11.2806	0.000465428	1.55577	up
gene12482	129	95	136	54	80	26	3.37184	2.81366	3.87305	1.57733	2.11748	0.724079	0.0423579	-1.0954	down
gene12484	372	322	347	44	43	25	48.5197	47.96	49.5909	6.39404	5.59486	3.47563	1.72547e-13	-3.13722	down
gene12485	2552	2516	2869	385	588	470	124.192	140.038	153.082	21.0652	29.0107	24.5396	5.0376e-13	-2.36342	down
gene12492	171	96	228	1872	1731	1393	8.28015	5.32759	12.1245	102.311	85.383	72.7039	2.32676e-24	3.42651	up
gene12493	131	110	81	588	424	324	3.90563	3.77034	2.64559	19.8627	12.902	10.4256	1.90494e-08	2.14128	up
gene12499	19	29	24	68	74	63	1.58554	2.76127	2.16904	6.38897	6.27443	5.60547	0.00456454	1.58368	up
gene12505	292	198	156	45	48	46	8.74753	6.76856	5.1136	1.49326	1.42905	1.43166	2.19749e-06	-2.09544	down
gene12517	527	479	605	179	146	72	5.61764	5.8352	7.06317	2.14078	1.57885	0.822953	2.08597e-07	-1.95797	down
gene12529	458	611	674	194	221	277	20.4061	31.0325	33.1775	10.9214	11.2535	14.922	0.00208737	-1.23872	down
gene12530	125	85	115	17	14	2	6.24072	4.86075	6.30912	0.918548	0.699809	0.074989	4.23553e-09	-3.2482	down
gene12531	41	83	66	304	216	372	1.65766	3.87994	2.96072	14.0965	9.04356	16.4985	3.22896e-05	2.31134	up
gene12534	34	33	151	6581	6290	5945	2.54238	3.96427	10.8923	378.233	326.752	316.255	3.90255e-60	6.49303	up
gene12536	112	132	134	46	38	18	4.60228	6.18687	6.04991	2.09327	1.55929	0.758443	0.000317461	-1.83611	down
gene12539	109	100	130	326	327	216	9.09103	9.59133	11.9596	30.834	27.9229	19.464	0.000472337	1.43565	up
gene12541	1013	545	742	3352	3012	3007	11.8255	7.26509	9.49618	44.0106	35.6907	37.6928	1.13307e-10	2.144	up
gene12553	100	33	79	0	0	4	3.59295	1.34645	3.09874	0	0	0.115977	1.33829e-07	-5.47384	down
gene12559	22	10	17	246	150	373	0.907998	0.443635	0.743826	12.1261	6.6746	17.7589	0.000131229	4.12137	up
gene12561	1495	938	1145	586	707	360	19.0481	13.6686	15.9886	8.38781	9.13674	4.92228	0.00359897	-1.019	down
gene12562	333	239	353	462	653	782	10.2695	8.42931	11.9686	16.0413	20.4865	25.9665	0.0202278	1.1578	up
gene12565	28	24	39	205	139	288	1.3383	1.34043	2.04748	11.2176	6.88574	15.0628	0.000247447	2.90858	up
gene12577	1480	1253	1914	300	357	170	23.4612	22.7151	33.2581	5.34993	5.73321	2.87888	3.95147e-09	-2.41876	down
gene12578	1143	659	960	167	249	119	16.9127	12.1848	16.7242	2.96261	4.1214	2.24232	2.65515e-11	-2.26958	down
gene12580	4	0	7	67	44	86	0.298013	0	0.626383	6.21345	3.6706	7.55396	3.9896e-07	4.29255	up
gene1259	106	113	135	7	8	7	2.52721	3.08341	3.53908	0.184031	0.181126	0.171572	3.00939e-12	-3.92111	down
gene12594	2816	2707	3347	135	165	86	77.1332	84.7807	100.48	4.12815	4.56522	2.504	1.00218e-36	-4.44854	down
gene12596	3	0	4	72	42	84	0.237911	0	0.33927	6.70016	3.53747	7.45128	2.25577e-08	4.96217	up
gene1260	598	713	949	82	78	63	6.92354	9.44159	12.0499	1.06169	0.913416	0.779873	1.30434e-09	-3.27006	down
gene12618	295	214	207	397	431	597	19.2663	15.9584	14.8077	29.1432	28.5635	41.8493	0.0141481	1.12281	up
gene12619	284	176	192	404	425	538	21.5144	15.2404	15.9771	34.4941	32.7117	43.8124	0.00236451	1.19885	up
gene1263	876	1418	1627	4346	3318	6569	14.0362	25.5551	26.284	72.5335	53.4761	107.442	0.00721403	1.95381	up
gene12643	63	51	53	119	135	110	4.98236	4.64078	4.55455	10.6482	10.894	9.39238	0.0159964	1.22462	up
gene12663	1266	1911	1407	318	370	115	9.3579	16.1546	11.3952	2.63985	2.77627	0.910515	2.10229e-06	-2.46806	down
gene12665	731	494	477	109	77	57	26.8133	20.6958	19.1681	4.47035	2.8458	2.24339	5.91373e-13	-2.71489	down
gene12666	1580	1206	1197	204	206	159	53.4259	46.6479	44.3646	7.74671	7.03929	5.74661	4.70755e-16	-2.70836	down
gene1267	8374	7930	7487	3339	3610	2534	67.4262	73.0162	66.076	30.2285	29.4956	21.9015	0.000951157	-1.24003	down
gene12671	1685	1213	2003	745	592	652	47.158	38.8274	61.4445	23.4262	16.7957	19.5744	0.000529238	-1.20411	down
gene12675	155	122	263	14	11	14	13.052	11.7564	24.3054	1.31276	0.883049	1.23092	3.38226e-05	-3.6994	down
gene12678	1314	1058	928	8	18	5	55.1425	50.7787	42.6878	0.376561	0.765796	0.194325	5.07178e-55	-6.64851	down
gene12680	261	243	347	29	38	70	12.0152	7.51806	10.2764	0.855885	1.04313	2.0279	2.98844e-09	-2.50775	down
gene12696	56	31	42	92	90	93	5.70733	3.63213	4.72127	10.6587	9.37479	10.2561	0.0285911	1.21228	up
gene12698	1969	3018	2890	117	95	94	30.3816	55.0956	54.2653	1.71305	1.46654	1.26882	5.31097e-15	-4.61722	down
gene12700	40	37	33	9	13	0	1.46741	1.57179	1.3201	0.36645	0.477461	0	0.00151342	-2.28075	down
gene12703	14	16	6	128	62	149	0.531022	0.747075	0.268071	5.86808	2.56267	6.51514	0.000156349	3.35212	up
gene1271	105	76	77	40	36	22	3.68169	3.02433	2.9422	1.54432	1.26959	0.827691	0.0194805	-1.3072	down
gene12710	31605	16156	39305	150	201	223	2244.99	1312.3	3060.53	11.9034	14.4227	16.9626	8.50239e-14	-7.12489	down
gene12716	141	150	214	458	439	358	4.73584	5.78342	7.92303	17.4124	15.0475	12.9729	0.000259537	1.38877	up
gene12718	1354	1042	1863	30	25	17	30.0943	26.1203	45.1624	0.788676	0.604696	0.437503	4.47593e-17	-5.81235	down
gene1272	399	289	409	96	110	96	17.9735	14.875	20.1807	4.83342	5.02252	4.64216	1.11297e-05	-1.75856	down
gene12724	2832	3752	3211	88	21	2	171.964	260.575	213.738	5.98468	1.26709	0.124686	5.70702e-39	-6.46124	down
gene12736	15	10	19	62	36	109	1.59272	1.18559	2.20538	7.31878	3.84136	12.3755	0.049814	2.36767	up
gene12737	23	62	65	121	109	135	0.844162	2.61903	2.62392	5.03051	4.07284	5.35056	0.00568861	1.34443	up
gene1275	122	68	100	367	340	413	4.35947	2.74558	3.88768	14.7783	12.3316	15.8685	2.14655e-07	2.07237	up
gene12763	17238	7126	9823	4944	3643	3040	663.915	316.407	414.57	211.018	136.58	123.944	0.0081378	-1.43791	down
gene12765	281	156	181	99	91	56	22.9056	14.4659	16.1096	9.01042	7.47131	4.86913	0.0074444	-1.22716	down
gene12766	151	158	149	64	77	25	18.3262	21.9145	19.7867	8.66429	9.46026	3.14776	0.00472634	-1.40357	down
gene12768	156	82	118	44	43	29	7.75528	4.64104	6.4423	2.44119	2.16882	1.51925	0.00278288	-1.51348	down
gene12773	49	43	48	212	206	530	0.403577	0.405769	0.446759	2.25151	1.94987	7.05195	0.0368123	2.90174	up
gene12781	315	217	370	59	90	23	6.74276	5.31545	8.6677	1.42166	1.95241	0.507499	7.45916e-07	-2.32235	down
gene12782	503	455	635	140	164	43	36.5348	37.807	50.6447	11.38	12.0536	3.32188	2.61852e-08	-2.14443	down
gene12783	1578	1168	1255	2486	2789	2376	68.9579	58.3377	60.1135	122.174	123.702	111.449	0.00305422	1.04138	up
gene12789	32	14	26	152	107	98	3.48947	1.78169	3.11632	19.1448	12.1469	11.7026	1.62106e-06	2.41789	up
gene12798	353	276	266	119	122	148	4.88374	4.36854	4.03123	1.84168	1.70654	2.18992	0.010331	-1.08413	down
gene12812	415	457	611	187	191	173	10.0377	12.6499	16.2205	5.0675	4.6743	4.49582	0.000430979	-1.34696	down
gene12813	196	115	219	299	372	397	15.3469	10.262	18.7612	26.2829	29.5422	33.3678	0.00655978	1.12727	up
gene12833	1231	1345	1063	16	12	0	20.2304	25.268	19.1425	0.293519	0.199066	0	6.94591e-59	-6.9978	down
gene12850	853	1247	998	276	489	349	33.6883	56.3195	43.2024	12.2564	19.5661	14.7736	0.000995044	-1.39294	down
gene12856	13	7	16	75	78	128	0.252706	0.15885	0.348703	1.75367	1.64106	2.8665	6.75626e-05	3.0942	up
gene12876	157	84	137	713	526	755	6.77066	4.13607	6.50246	34.7575	23.1365	35.1617	7.31649e-11	2.52129	up
gene12893	25	42	22	75	47	76	1.65905	3.22519	1.64176	5.72656	3.25869	5.52456	0.0327097	1.23821	up
gene12896	516	454	477	1069	769	957	19.1207	19.2549	19.4035	44.5966	28.9476	38.1354	0.00281833	1.0488	up
gene12902	168	135	171	27	13	5	4.39101	4.0179	4.89878	0.791392	0.342289	0.129829	5.32191e-11	-3.34927	down
gene12904	45	34	15	411	224	661	1.17432	0.898935	0.42564	10.4041	5.11671	15.9936	0.00147725	3.93901	up
gene12915	872	1093	1038	0	16	4	22.1603	31.6987	28.8675	0	0.469954	0.092382	2.99108e-49	-7.14616	down
gene12924	31	16	28	49	103	68	2.19321	1.30341	2.19581	3.96276	7.54417	5.24963	0.00665766	1.67161	up
gene12932	287	207	116	503	489	682	12.9783	10.7598	5.665	25.1055	21.8815	32.4544	0.000478397	1.59388	up
gene12938	4	10	15	109	79	166	0.215867	0.559359	0.8693	6.62643	4.29853	9.65052	5.44305e-05	3.68784	up
gene12939	77	123	72	247	207	258	1.39183	2.54756	1.41672	5.03514	3.80435	5.01321	0.000585071	1.47252	up
gene12947	378	482	636	5279	3253	7362	13.6604	19.9241	25.2219	214.971	119.567	286.253	7.64907e-05	3.50919	up
gene12963	989	857	1279	208	201	152	22.5324	22.3238	31.9555	5.31518	4.64374	3.7165	5.26766e-10	-2.39654	down
gene12973	258	231	299	120	84	16	18.858	19.2508	23.9429	9.79951	6.20721	1.25207	4.75072e-05	-1.80194	down
gene12991	3280	3223	3908	7277	6922	6710	74.3474	84.6318	97.7063	186.805	160.944	166.017	0.00341415	1.09524	up
gene12992	156	180	214	1314	1039	1428	3.12702	4.13117	4.72393	29.8327	21.27	30.9434	3.85256e-15	2.87261	up
gene1300	1249	1181	1358	4320	3233	5133	27.2356	29.396	33.7433	110.012	74.1063	129.293	3.29256e-05	1.84992	up
gene13014	42	22	16	116	79	154	2.1244	1.35194	0.924379	6.15802	3.98136	8.03054	0.00121055	2.28006	up
gene13015	11	6	2	323	107	257	0.273395	0.18548	0.075719	11.9945	3.12864	10.1253	7.09655e-07	5.32178	up
gene13021	521	387	458	173	131	125	10.5025	8.92716	10.1242	3.9176	2.66265	2.70325	4.19172e-05	-1.57522	down
gene13028	618	508	550	54	69	25	13.1886	12.3877	12.8687	1.29418	1.4882	0.552435	2.70314e-18	-3.42678	down
gene13029	247	236	235	10	20	9	12.0711	13.1915	12.6267	0.527155	0.9559	0.466499	2.4197e-17	-4.11693	down
gene13030	782	790	706	39	72	55	38.4574	44.4138	38.0688	2.14312	3.58643	2.85417	3.68893e-23	-3.67613	down
gene13031	212	274	186	139	64	93	8.26658	12.2641	7.94442	6.10712	2.49123	3.87694	0.0176895	-1.10582	down
gene1304	4864	4546	3290	11833	9224	12800	171.068	183.109	126.28	478.901	336.894	488.261	7.70094e-05	1.52532	up
gene13041	5560	2462	5348	13	5	11	245.514	124.325	258.887	0.607471	0.188858	0.515111	6.2384e-23	-8.73062	down
gene13043	5	5	11	91	52	122	0.184742	0.246245	0.489347	4.52753	2.30913	5.80595	7.77648e-05	3.75635	up
gene13045	432	274	231	139	104	109	6.74669	4.8833	3.95097	2.43584	1.63505	1.81936	0.00172577	-1.29692	down
gene13049	1161	1125	1480	153	259	134	11.9837	13.2733	16.7434	1.77208	2.70542	1.48046	5.72648e-15	-2.70593	down
gene13050	260	223	296	38	81	18	8.36442	8.17776	10.4213	1.36934	2.64125	0.610817	2.86294e-08	-2.44019	down
gene13064	666	577	610	1228	1095	1247	125.642	124.47	126.163	260.659	209.76	252.606	0.00260939	1.04926	up
gene13065	77	74	83	187	177	185	14.4933	15.902	17.1205	39.639	33.7414	37.4958	0.00383824	1.32524	up
gene13067	458	311	301	1247	1142	1230	12.4819	9.70435	8.99029	38.2655	31.6449	36.0519	2.03239e-08	1.8747	up
gene13068	59	52	61	145	183	145	2.18141	2.22329	2.46543	6.07383	6.91393	5.8168	0.000892151	1.55494	up
gene1307	263	224	213	24472	21221	27962	3.91011	3.85375	3.60145	415.169	325.137	453.926	5.82528e-48	6.82919	up
gene13071	112	83	137	192	280	181	3.51835	2.97672	4.72717	6.79981	8.93097	6.09899	0.0183114	1.06816	up
gene13082	136	147	134	59	54	30	10.3178	12.763	11.1305	5.01528	4.13395	2.4065	0.0032275	-1.47636	down
gene13087	39	40	57	325	258	560	4.65519	5.4562	7.37893	43.5848	31.2109	71.7127	0.00101963	3.18623	up
gene13094	17	40	53	180	110	266	0.333295	0.950872	1.96384	6.40632	3.22539	7.02406	0.00758012	2.41901	up
gene13096	11	10	13	34	33	45	0.667501	0.707064	0.842038	2.41403	2.11922	3.05092	0.00686761	1.82726	up
gene13099	44	58	80	430	260	704	1.40383	2.13795	2.85068	15.8431	8.68914	24.8922	0.00547581	3.04312	up
gene13100	39	90	83	480	285	502	0.978581	2.57471	2.28651	13.6259	7.29125	13.6099	2.02896e-06	2.64788	up
gene13107	41	60	47	10	16	3	2.82744	4.68831	3.54069	0.764727	1.10112	0.222768	0.000411095	-2.30918	down
gene13116	37	78	65	142	135	238	1.90067	4.5586	3.66933	8.21002	7.05153	13.1997	0.0236154	1.60614	up
gene13117	29	69	61	254	154	337	0.801983	2.19192	1.87513	8.01927	4.37396	10.169	0.0025568	2.30752	up
gene13119	370	392	264	147	146	171	16.6577	20.1616	13.0038	7.43038	6.66568	8.24643	0.0127979	-1.0392	down
gene13127	30	27	35	4	2	7	3.33462	3.45072	4.30786	0.395915	0.205841	0.792611	0.000349423	-2.69362	down
gene1313	396	227	351	631	588	780	12.2375	8.03783	11.9119	21.9492	18.4665	25.9103	0.00154474	1.16158	up
gene13131	452	202	415	1913	1333	1254	7.54104	3.99975	7.65877	39.3247	22.9723	22.3861	3.46982e-11	2.17808	up
gene13138	271	283	299	59	98	53	23.7798	28.3583	28.7902	5.79268	8.69737	4.97851	4.91702e-06	-1.9402	down
gene13144	683	620	496	223	247	261	13.1323	12.5608	9.64106	9.21541	4.44578	5.63102	0.00103588	-1.18942	down
gene13145	1618	1567	1651	3716	3631	3127	39.1857	43.8849	44.5664	102.164	89.1513	81.1649	0.000466359	1.20359	up
gene13148	83	76	140	982	607	1216	3.41947	3.5524	6.32196	45.6026	25.4243	53.9586	5.19989e-06	3.3314	up
gene13149	34012	23425	213	99	211	128	1970.97	1545.92	13.3958	6.77746	13.0456	8.37428	0.00234353	-6.89394	down
gene13156	358	397	321	85	86	107	9.51913	12.0777	9.346	2.5377	2.30488	3.02868	3.98102e-06	-1.84886	down
gene13165	50	59	79	425	279	606	2.42896	3.43736	4.50469	27.6362	15.9624	35.6587	0.000466359	2.90405	up
gene13171	136	64	96	245	213	250	5.43095	2.91779	4.1984	11.0194	8.64929	10.7185	0.00185356	1.38632	up
gene13173	265	164	205	501	405	555	4.40671	3.11132	3.72367	9.36123	6.82669	9.90187	0.0005161	1.32678	up
gene13176	79	86	59	0	0	3	12.4408	15.452	10.2538	0	0	0.442917	7.94165e-15	-6.00173	down
gene13184	2991	2300	2350	420	522	216	244.777	215.239	210.83	38.6239	43.3571	18.9014	1.22584e-15	-2.6397	down
gene13210	58	62	102	610	526	1026	3.68762	4.57143	7.19999	44.3591	34.4871	71.1863	0.000122871	3.39181	up
gene13211	49	57	62	244	224	381	1.41989	1.8893	1.96938	8.02472	6.6464	11.994	0.000267765	2.44498	up
gene13213	287	267	281	29	26	24	17.4094	18.5105	18.7351	1.9706	1.54755	1.56571	1.31945e-13	-3.31105	down
gene13214	420	291	283	11	18	7	19.632	15.5478	14.5241	0.561209	0.82359	0.338205	3.29672e-23	-4.69303	down
gene13215	247	201	230	65	65	21	5.99842	5.60036	6.1324	1.77141	1.60435	0.543744	2.90872e-06	-2.10196	down
gene13233	147	126	219	3	12	4	8.6778	8.50007	14.1855	0.16643	0.664304	0.206403	1.03543e-10	-4.61292	down
gene13234	958	1283	1614	38	91	68	18.3569	28.1125	33.9022	0.800044	1.75821	1.39023	1.82665e-11	-4.20223	down
gene13237	0	8	10	711	186	556	0	0.182142	0.201666	15.9136	3.7497	11.8697	8.11859e-07	6.35709	up
gene13256	1015	747	947	1466	2568	1389	18.6542	15.6905	19.0773	30.295	47.8968	27.4059	0.0283086	1.09843	up
gene13261	249	165	225	430	500	340	7.52905	5.68332	7.43758	14.6002	15.3386	11.0351	0.00562518	1.08945	up
gene13263	42	46	74	455	300	603	1.37831	1.70555	2.65862	16.8965	10.0346	25.316	2.59966e-05	3.1668	up
gene13264	55	58	54	328	212	306	0.55661	0.676751	0.604182	3.78981	2.20322	3.36906	7.09674e-09	2.43576	up
gene13270	70	33	55	140	106	138	2.20935	1.18589	1.8839	4.95843	3.40842	4.66614	0.00527411	1.40603	up
gene13278	1260	1166	1389	34	28	30	13.8754	14.681	16.7676	0.414366	0.305466	0.34623	6.08603e-44	-5.28189	down
gene13279	155	106	148	2	8	0	10.9783	8.63542	11.5379	0.120237	0.532929	0	5.61561e-18	-5.29336	down
gene13287	32	36	16	534	304	763	1.11319	1.42107	0.609002	20.8813	10.7131	28.4817	3.29767e-05	4.37691	up
gene13292	160	149	194	0	59	62	20.3012	21.5488	26.9045	0	7.55907	8.32377	2.87624e-05	-1.91338	down
gene13333	131	60	85	184	147	225	11.3662	5.91289	8.12986	18.0179	13.0222	21.0108	0.0180296	1.15102	up
gene13336	83	68	171	1836	1143	2292	4.69452	4.36588	10.4721	116.679	65.6497	139.117	1.09846e-07	4.13237	up
gene13342	49	65	124	314	255	548	1.16313	1.77122	3.22931	8.41448	6.17328	14.0452	0.0111742	2.33021	up
gene13343	332	89	254	2361	2456	2387	9.74437	3.00443	8.21983	80.2332	74.4746	76.6692	1.45505e-25	3.55165	up
gene13344	29	9	23	229	151	319	0.97566	0.304697	0.848351	8.12527	4.71862	10.1708	2.32056e-05	3.67031	up
gene13345	74	87	91	439	286	535	1.17946	1.57373	1.59068	7.97846	4.61498	9.27304	7.61902e-05	2.42219	up
gene13349	532	434	437	247	220	128	17.1972	16.0405	15.4637	8.95549	7.19348	4.41606	0.00335556	-1.15657	down
gene13352	4452	3667	4789	622	1016	580	136.976	129.025	161.52	21.497	31.71	19.1503	2.30892e-13	-2.45008	down
gene13354	146	86	74	13	16	17	10.3599	6.93758	5.71509	0.970888	1.10358	1.25596	8.58483e-07	-2.59778	down
gene13356	516	292	543	1585	1620	1904	7.99673	5.51852	9.86726	27.634	26.7238	33.2126	6.86002e-10	2.03629	up
gene13359	138	129	162	815	980	758	11.7285	12.4939	15.0361	78.0594	84.6885	69.2866	8.71625e-15	2.66194	up
gene13360	144	145	161	903	996	887	5.28378	6.06055	6.46546	37.2955	37.1345	34.9911	1.39621e-15	2.72105	up
gene13363	139	133	214	1123	797	1386	5.59126	6.1146	9.46238	51.1209	32.7354	60.242	1.1389e-06	2.86703	up
gene13364	35	34	88	487	281	655	1.33363	1.49859	3.72686	21.2326	11.0619	27.2773	0.000232075	3.27666	up
gene13366	24	22	0	144	138	219	1.23022	1.28563	0	8.39879	7.24287	12.1583	4.1089e-07	3.59374	up
gene1337	264	141	285	48	44	55	5.98005	3.6426	7.07844	1.20334	0.993237	1.32113	5.09461e-05	-2.11369	down
gene13372	867	574	560	364	288	230	30.0726	22.7391	21.2875	14.1743	10.1157	8.54834	0.00292214	-1.08107	down
gene13379	47	47	53	10	20	25	4.77467	5.45061	5.90154	1.04182	1.99835	2.73972	0.0411499	-1.29678	down
gene13380	9	0	3	63	81	52	0.326317	0	0.128869	2.78416	3.23176	2.16896	2.77309e-10	4.21634	up
gene13383	49	57	76	12	9	8	7.07671	9.38844	12.0197	1.92354	1.21016	1.2156	2.78012e-05	-2.5816	down
gene13389	6	5	11	31	28	58	0.396605	0.406154	0.848244	2.44586	1.98017	4.35728	0.0104913	2.52767	up
gene13395	358045	336355	247635	243	403	394	27961.6	29935.4	21152	20.9615	32.7444	32.8591	9.85545e-31	-9.70567	down
gene13396	128695	88787	56792	89	113	134	5837.11	4605.09	2771.94	4.00101	4.62378	5.76034	3.94297e-33	-9.53436	down
gene134	277	303	235	95	114	73	18.1038	22.6761	16.8318	6.99104	7.58448	5.12853	0.00079659	-1.44847	down
gene13407	163	107	83	51	45	29	11.0806	8.28876	6.15283	3.90518	3.06549	2.12071	0.00631182	-1.396	down
gene13412	442	437	342	211	165	182	25.4694	28.8002	21.6417	13.6396	9.64147	11.2687	0.010944	-1.03358	down
gene13416	238	207	166	50	83	125	11.4327	11.4011	8.749	2.68339	4.01649	6.42567	0.0133396	-1.10447	down
gene13417	68	90	70	33	28	29	4.46043	6.84549	5.10253	2.4025	1.82691	2.03683	0.0306948	-1.25933	down
gene13418	39	28	57	152	101	169	0.796614	0.660679	1.27628	3.51875	2.11206	3.73294	0.000196468	1.87122	up
gene13432	76	89	105	555	348	898	3.51666	4.72537	5.35283	29.2109	16.4717	45.1573	0.00580345	2.8504	up
gene13451	67	78	93	589	449	955	3.36947	3.5238	4.81901	32.0695	22.2958	49.3094	0.000470522	3.17629	up
gene13458	12	8	21	43	48	67	0.986037	0.695254	1.95286	4.0382	4.11196	6.11229	0.000758476	2.05636	up
gene13459	85	118	172	443	310	695	1.87113	3.02099	3.94867	10.6481	6.97174	17.2766	0.0162099	2.04823	up
gene13465	873	1225	1464	6	9	8	25.3109	40.6369	46.5662	0.190401	0.244308	0.22181	9.42353e-22	-7.19153	down
gene13466	1421	2553	2661	24	17	16	52.8721	108.648	108.553	0.964986	0.61175	0.637269	6.15309e-15	-6.80827	down
gene13472	229	147	156	45	18	23	32.8629	24.0911	24.4322	7.11085	2.56004	3.45301	8.17052e-08	-2.53427	down
gene13473	350	286	327	63	46	50	33.2391	31.0508	34.0557	6.71695	4.36994	5.05779	2.14665e-09	-2.50285	down
gene13479	56	91	91	449	296	660	2.49626	5.04819	4.82792	24.0293	14.2523	33.9243	0.0016934	2.65752	up
gene13486	90	121	107	0	0	0	8.51072	13.0419	11.0862	0	0	0	4.20145e-22	#NAME?	down
gene13489	18701	19219	36484	124	184	72	658.607	774.002	1408.52	4.89	6.57543	2.72087	3.1034e-12	-7.55541	down
gene1349	1139	882	1083	3521	3380	2510	46.09	40.827	48.0448	160.339	138.9	109.099	3.21919e-07	1.69065	up
gene13491	1341	1279	1386	5	0	10	51.779	56.4792	58.6631	0.216624	0	0.413632	1.1649e-67	-7.91206	down
gene13496	71	38	80	8	23	10	1.44169	0.87751	1.77774	0.180058	0.457195	0.216619	0.000659998	-2.10193	down
gene13499	470	228	460	129	107	79	9.44867	5.22874	10.141	2.90202	2.17045	1.7035	0.000396944	-1.78125	down
gene13503	1359	1189	1403	516	712	319	21.8261	21.8376	24.6984	9.31553	11.6123	5.49104	0.000208742	-1.2751	down
gene13511	0	5	2	24	39	28	0	0.056876	0.02072	0.275202	0.412267	0.309761	2.72e-06	3.71505	up
gene13513	51	12	26	198	204	302	1.30774	0.435633	0.693209	5.68173	5.3842	8.56883	7.32723e-07	3.15538	up
gene13516	65	0	13	237	279	271	2.00236	0	0.435939	8.2929	8.81641	9.03849	1.77276e-14	3.55414	up
gene13519	6	9	3	62	29	140	0.121532	0.234223	0.042137	1.59353	0.660785	2.73361	0.0489929	3.81829	up
gene13529	14	22	29	67	59	108	1.0166	1.87241	2.36642	5.7178	4.50443	8.77096	0.00763331	1.94223	up
gene1353	1099	952	1160	411	289	483	24.0133	25.6681	30.386	10.8959	9.75987	13.6266	7.53154e-05	-1.33106	down
gene13540	178	173	214	60	57	36	4.11441	4.56544	5.42093	1.5493	1.33329	0.896294	9.24652e-05	-1.81214	down
gene13548	243	225	188	469	479	429	15.6138	16.5172	13.2041	33.8838	31.266	29.6013	0.00230345	1.16816	up
gene13553	118	50	125	47	40	19	8.07455	3.85267	9.38262	3.58966	2.74087	1.34997	0.0433403	-1.38351	down
gene13556	0	0	0	226	66	186	0	0	0	18.1343	4.76909	14.2399	1.78147e-09	Inf	up
gene13557	3	4	0	732	275	924	0.077972	0.174763	0	32.0759	10.8815	38.6366	3.6052e-08	8.2344	up
gene13559	2052	2027	1739	398	385	150	34.8885	39.4181	32.4116	7.60514	6.63178	2.73042	8.68297e-15	-2.57626	down
gene13560	434	292	500	80	104	24	8.3704	6.44273	10.5788	1.72717	2.03254	0.487227	9.55323e-08	-2.49555	down
gene13570	571	536	494	201	82	82	9.37231	10.0716	8.89306	3.70459	1.35354	1.44373	4.51548e-08	-2.06463	down
gene13587	71	67	125	684	518	1111	2.98816	3.20863	5.77325	32.5399	22.2148	50.4574	0.000441332	3.24747	up
gene13589	172	192	196	6	14	18	10.7539	13.6858	13.4227	0.420839	0.880228	1.2085	3.64466e-14	-3.75878	down
gene13590	128	111	122	7	9	10	7.95503	7.9021	8.33387	0.447088	0.543744	0.65098	1.70516e-11	-3.68276	down
gene13592	1301	1003	666	5218	4320	5303	68.2541	60.1471	38.2994	308.184	230.283	299.005	8.27394e-13	2.44051	up
gene13600	4773	2567	3293	11584	11813	12460	208.845	128.684	160.341	569.105	530.688	580.931	8.9182e-07	1.87922	up
gene13601	438	260	351	1176	1211	1279	36.3514	24.6326	31.9615	109.976	102.2	114.177	8.49904e-09	1.92424	up
gene13607	62	68	90	29	31	22	5.9531	7.49061	9.42753	3.06963	2.97515	2.23698	0.0212865	-1.35034	down
gene13610	19	21	15	115	97	304	0.920512	1.14765	0.776403	6.2585	4.73736	15.8104	0.0429498	3.37324	up
gene13623	847	643	733	289	315	231	7.96817	6.91743	7.55246	3.05338	3.00687	2.32378	0.000188549	-1.31611	down
gene13624	541	535	592	137	92	124	14.6006	16.5167	17.5114	4.15962	2.49578	3.58223	6.49799e-09	-2.1472	down
gene13625	1126	769	639	35	27	24	10.829	8.45796	6.73545	0.383574	0.257876	0.242295	6.32996e-30	-4.77507	down
gene13639	22	20	15	118	54	125	0.753745	0.794075	0.566102	4.65918	1.92853	4.71476	0.00120358	2.49697	up
gene13655	95	52	101	7	14	2	3.06463	1.92722	3.59723	0.252384	0.46003	0.069579	4.19265e-08	-3.3594	down
gene13710	422	246	369	79	59	25	20.8937	13.8832	19.9933	4.38063	2.93364	1.30754	5.13458e-10	-2.59467	down
gene13711	326	166	217	7	17	16	18.6208	10.8618	13.6061	0.4166	0.950904	0.976004	4.18483e-16	-4.00207	down
gene13712	121	138	103	327	211	200	3.21633	4.19913	2.97982	9.77452	5.6984	5.71349	0.010727	1.1041	up
gene1372	204	225	195	1273	938	1652	6.4387	8.12167	6.73378	45.2093	30.0553	56.0028	6.80144e-06	2.7383	up
gene13721	38	25	32	159	148	115	2.18281	1.67851	2.06117	10.5363	8.81224	7.22534	3.06184e-06	2.25013	up
gene13722	3078	2426	2746	5662	5504	5908	253.97	228.166	247.097	527.18	462.446	524.176	0.00169878	1.15625	up
gene13738	78	24	85	0	0	0	18.6989	6.35325	22.4257	0	0	0	4.6278e-07	#NAME?	down
gene13739	6526	6743	8900	643	1662	512	300.948	319.829	430.58	30.133	70.455	22.1596	6.13881e-12	-2.90643	down
gene13740	3059	1856	4022	520	962	598	400.537	277.946	577.336	76.4488	127.84	84.0719	0.00138668	-2.00395	down
gene13742	616	501	648	207	219	85	8.49257	7.89079	9.79123	3.20473	3.06047	1.25572	3.24071e-06	-1.72006	down
gene13755	69	39	53	26	20	5	6.80714	4.39856	5.69839	2.89245	2.00063	0.489752	0.0123055	-1.59022	down
gene13760	85	51	133	175	252	196	2.78949	1.91995	4.8224	6.48017	8.43221	6.95198	0.00347924	1.30859	up
gene13767	30	32	51	93	111	101	3.21165	3.85715	5.94407	11.265	12.1218	11.6758	0.00300176	1.51682	up
gene13771	54	57	44	109	128	98	3.24734	3.90884	2.91079	7.42124	7.89319	6.38924	0.0194161	1.20266	up
gene13772	935	555	840	1976	1932	1954	64.9639	17.3299	59.896	147.902	124.095	113.272	1.73227e-05	1.44353	up
gene13777	15	15	17	110	61	132	0.937802	1.05444	1.12866	7.76623	3.88281	8.91374	0.0002389	2.79593	up
gene13782	835	1384	1345	6723	3999	10023	37.0268	70.2315	65.4356	335.645	180.173	477.748	0.0049472	2.63862	up
gene13795	332	140	272	34	37	28	28.3521	13.6752	25.4865	3.19365	3.12939	2.52533	2.16388e-06	-2.79464	down
gene13796	152	144	162	490	364	542	5.05792	5.49864	5.92816	18.3945	12.3156	19.4399	5.54859e-06	1.71113	up
gene13806	676	421	355	1009	1320	1315	22.466	11.9782	10.4694	36.131	38.7787	41.3164	2.07879e-05	1.4597	up
gene13808	36	32	50	561	377	754	1.13868	1.08962	1.75315	19.699	12.4214	24.8713	8.39175e-07	3.9516	up
gene13809	12	6	26	102	48	177	0.837186	0.49489	2.10626	8.62968	3.62343	14.3591	0.0322945	3.01816	up
gene13813	24	30	30	335	248	598	0.576954	0.826421	0.790626	9.07408	6.04287	15.4505	0.000545434	3.92869	up
gene13814	15	23	5	71	85	61	0.336863	0.593469	0.124137	1.79845	1.93522	1.46299	1.68486e-05	2.41803	up
gene13818	810	712	735	328	335	291	24.4188	24.5212	24.2627	11.1198	10.2398	9.41358	0.00127951	-1.14659	down
gene13822	232	336	416	2408	1785	3230	23.1997	38.2222	45.5436	270.288	180.778	346.103	5.2977e-06	3.00699	up
gene13834	117	109	113	469	527	471	7.31785	7.80467	7.76344	33.1568	33.6302	31.764	3.66204e-09	2.2103	up
gene13842	24	19	26	48	71	79	1.13704	1.00276	1.36127	2.5756	3.44229	4.03722	0.00460978	1.63723	up
gene13844	213	270	332	3052	1843	4731	17.4034	25.284	29.7893	275.074	149.391	406.066	0.00054564	3.66883	up
gene1385	1173	789	1773	156	89	115	20.1702	15.286	33.2901	2.9981	1.5605	2.10567	4.45226e-05	-3.28796	down
gene13850	128	95	97	53	34	6	9.8866	8.39571	8.19768	4.54332	2.63723	0.480433	0.00115434	-1.73203	down
gene13853	73	67	71	195	199	196	7.6048	7.91106	8.00737	22.7954	21.0089	21.8313	0.000413808	1.58172	up
gene13854	22259	19300	18172	1024	1526	447	2759.91	2736.57	2469.98	142.755	192.013	59.4005	2.281e-25	-4.24405	down
gene13855	510	435	432	893	829	940	12.3444	12.0492	11.4912	24.1394	20.2428	24.6686	0.00287422	1.05743	up
gene13856	96	76	146	698	570	1130	2.49307	2.35727	4.18047	23.6892	17.4693	36.6387	0.000345778	3.03155	up
gene13857	52	61	74	0	0	4	6.06243	8.18155	9.46526	0	0	0.499149	2.21381e-12	-5.33949	down
gene13858	185	107	190	7	0	0	4.74642	3.12138	5.32687	0.18307	0	0	6.39413e-20	-6.09463	down
gene13862	15	10	16	38	26	45	1.11074	0.790652	1.26721	3.18272	1.93528	3.57679	0.0277823	1.52764	up
gene13864	308	269	170	40	44	33	7.0687	7.06156	4.26152	1.01749	1.02174	0.804648	5.00763e-09	-2.573	down
gene13866	0	0	19	173	76	200	0	0	0.908283	8.51014	3.36876	9.38998	1.04102e-05	4.61703	up
gene13867	27	21	21	191	108	298	0.478916	0.598856	0.678133	6.45182	3.29409	9.58407	0.0034121	3.24872	up
gene13869	15	23	18	48	42	75	1.16448	2.08547	1.56795	4.37866	3.43142	6.4657	0.0134551	1.65988	up
gene13873	17	29	17	142	129	238	0.231735	0.443824	0.247509	2.19215	1.79932	3.52336	0.000173998	3.11657	up
gene13876	1581	1498	1852	7335	4952	4047	39.9146	53.4391	44.7697	179.744	113.441	98.2018	5.62099e-07	1.80022	up
gene13892	283	349	315	831	562	1054	10.8905	15.2132	13.1091	35.7823	21.7332	43.2487	0.00968414	1.47158	up
gene13903	8	9	7	69	59	86	0.564332	0.750591	0.575463	5.98177	4.57051	7.04918	4.29921e-08	3.26179	up
gene13906	32	52	58	701	418	854	1.84753	3.38431	3.67912	45.6502	24.5437	53.1057	4.81923e-07	3.88287	up
gene13910	366	518	680	2031	1395	3404	9.29102	14.9556	18.9475	58.1211	36.4765	93.5203	0.0206543	2.23013	up
gene13917	12	23	28	181	91	261	0.772918	1.67279	1.94885	13.2663	6.02907	18.2664	0.00325575	3.17018	up
gene13923	912	997	1296	10	25	8	28.8449	36.0566	44.9052	0.332485	0.787387	0.243959	5.50152e-29	-6.1518	down
gene13927	6837	4677	6238	823	1931	933	68.9542	54.8704	67.5117	9.2739	18.1568	9.94279	2.07118e-10	-2.16529	down
gene13928	1598	953	1548	149	354	175	95.7634	65.3367	101.705	10.0143	21.4905	11.2467	1.71021e-10	-2.49057	down
gene13931	18	25	23	70	76	95	0.505389	0.82363	0.730117	2.29615	2.22823	2.97188	0.000290677	1.96191	up
gene13934	292	300	297	572	543	610	9.48655	9.92023	10.7396	20.9803	18.0813	21.1221	0.00437523	1.05364	up
gene13938	56	49	61	131	139	146	3.2961	3.29097	3.98089	8.76996	8.41624	9.35787	0.00329114	1.42669	up
gene13939	162	123	102	324	353	356	4.64692	4.0346	3.21213	10.459	10.2926	11.0007	0.000162944	1.53285	up
gene13946	358	445	583	29	18	12	29.1388	41.4391	52.0884	2.64214	1.40965	0.987528	6.23151e-13	-4.50523	down
gene13948	705	381	528	169	252	194	11.8394	7.31959	9.72761	3.18885	4.29223	3.49114	0.000528686	-1.27102	down
gene13949	19	17	53	117	93	233	0.854104	0.872989	2.57796	6.18337	4.24762	11.3167	0.0369748	2.4262	up
gene13953	44	21	40	407	333	729	1.48278	0.755202	1.54221	15.4565	11.4689	26.5625	0.000217629	3.95385	up
gene13960	1144	1976	2008	6654	4460	10661	28.5353	56.3786	54.9335	186.761	112.972	285.706	0.0167775	2.18361	up
gene13962	543	466	439	874	928	979	20.7771	20.3555	18.3927	37.6193	36.0153	40.1968	0.00308106	1.04987	up
gene13964	293	281	263	95	100	50	24.4197	26.8056	23.9992	8.87304	8.40273	4.4095	7.58105e-05	-1.69858	down
gene13975	845	465	619	1487	1176	1391	67.9135	42.6992	54.5306	134.464	95.946	120.124	0.000586594	1.19132	up
gene13981	682	639	774	10	6	7	25.511	27.3655	31.7689	0.417943	0.225044	0.27533	6.69516e-45	-6.42572	down
gene13984	215	189	269	20	8	6	6.42286	7.14588	10.8031	0.453621	0.166186	0.130832	1.84598e-17	-4.25475	down
gene13991	3480	1279	2799	6604	6073	6363	128.167	53.8644	113.009	273.558	227.048	251.626	6.3147e-05	1.45998	up
gene14	66	61	29	538	271	447	1.96169	2.07771	0.921693	18.1236	8.22632	14.385	7.70762e-08	3.11857	up
gene1400	8444	7944	6586	2310	1797	3345	130.482	140.37	111.559	40.1435	28.1718	55.4879	2.20956e-05	-1.50255	down
gene14006	19	22	9	81	32	77	1.10328	1.46828	0.569048	5.32791	1.89181	4.8087	0.0104199	2.0327	up
gene14007	709	520	584	2351	1615	1512	46.6998	39.1615	42.1236	174.165	108.014	106.943	2.46699e-07	1.6887	up
gene14008	1947	1673	1760	7035	5539	5748	42.4071	42.0251	41.8694	176.882	124.408	133.206	7.8825e-08	1.86336	up
gene14015	1465	2081	2325	43	0	9	29.9748	55.0006	61.3805	1.09133	0	0.309439	2.426e-23	-6.79964	down
gene14016	1172	685	961	3102	1971	3112	26.4826	17.9033	23.5335	76.8169	45.5214	75.9069	6.80403e-05	1.65866	up
gene14017	402	191	289	1107	576	958	53.0959	28.79	41.8005	164.509	77.1823	135.921	0.000640086	1.70665	up
gene14019	126	126	121	6	0	0	11.6757	13.4272	12.3263	0.583652	0	0	6.55615e-19	-5.961	down
gene14025	4397	4198	3960	7062	8584	8894	341.185	370.382	337.682	608.384	661.036	737.762	0.00611925	1.07291	up
gene14028	258	172	200	75	53	36	5.3481	4.07529	4.53068	1.7359	1.09847	0.794183	3.92857e-05	-1.85493	down
gene14029	114	120	121	51	52	26	5.32803	6.39681	6.21275	2.65707	2.42899	1.27717	0.00773345	-1.39355	down
gene14030	105	63	97	43	20	21	6.82787	4.64722	6.88764	3.12488	1.31501	1.4509	0.00409015	-1.57068	down
gene14044	22	33	39	119	89	97	0.977446	1.67716	1.90758	5.99454	4.03019	4.69511	0.000468362	1.76609	up
gene14052	0	1	6	155	41	172	0	0.035954	0.198022	5.4551	1.30457	5.80434	0.000107771	5.76688	up
gene14066	324	213	217	146	89	102	5.72409	4.29432	4.20347	2.88695	1.58084	1.92576	0.017916	-1.05602	down
gene14067	151	109	142	284	324	294	4.44172	3.64415	4.56153	9.39889	9.68411	9.30687	0.00244694	1.272	up
gene1408	4	15	12	64	41	69	0.230205	1.25165	0.978094	5.43319	3.15006	5.5558	1.81559e-05	2.54492	up
gene1409	12	37	44	149	90	285	0.534686	1.86572	2.15421	7.53143	4.1063	13.8156	0.0470301	2.58215	up
gene14095	56	39	46	108	85	163	1.81971	1.44861	1.6578	3.98332	2.83011	5.75234	0.0302692	1.46851	up
gene141	37	76	49	20	8	0	2.33853	5.49291	3.35791	1.42714	0.459262	0	0.00595265	-2.54378	down
gene14103	370	283	510	28	41	16	15.7901	13.8243	23.8878	1.31395	1.77791	0.720164	2.16589e-09	-3.70253	down
gene14105	3962	3110	4576	401	737	192	46.2298	41.503	58.5417	5.26236	8.72959	2.40553	6.08389e-17	-3.06068	down
gene14108	841	598	1069	61	127	22	22.4662	18.2621	31.3182	1.81773	3.42135	0.618496	5.50539e-10	-3.51399	down
gene14117	2782	1831	2046	4914	4981	3136	41.1212	30.9441	33.1529	81.6895	74.7293	49.7658	0.00298395	1.06549	up
gene14120	27	46	76	332	204	431	0.646713	1.39306	2.21669	9.98595	5.51722	12.3641	0.000271258	2.78056	up
gene14132	256	184	176	785	552	578	6.06094	4.97845	4.55776	20.9563	13.3074	14.7376	8.85279e-07	1.73989	up
gene14139	22	32	40	138	87	120	0.43415	0.721665	0.859761	3.06575	1.73991	2.53754	7.84678e-05	1.9485	up
gene14140	127	117	154	957	750	1212	1.92606	2.05513	2.5775	16.4704	11.6571	19.9125	5.22747e-08	2.98176	up
gene14141	167	113	117	47	39	27	8.72537	6.76325	6.67003	2.71433	2.03479	1.47932	0.000515772	-1.71838	down
gene14146	108	55	106	259	278	246	7.35039	4.25039	7.91793	19.8737	19.2141	17.9903	0.00010721	1.65245	up
gene14148	271	142	176	414	358	544	6.68045	3.99777	4.75743	11.4675	8.95033	14.4024	0.00502641	1.29886	up
gene14158	62	50	43	12	29	15	4.46079	4.05479	3.39173	0.969656	2.11764	1.08245	0.0311255	-1.36272	down
gene1416	12946	11260	13243	23506	25504	28454	360.245	353.954	410.666	724.214	695.668	840.751	0.0131177	1.15477	up
gene14162	4019	1545	3099	8841	8274	9773	228.218	100.316	192.918	564.633	476.858	595.852	2.12614e-06	1.76731	up
gene14164	0	0	0	132	122	143	0	0	0	18.0964	15.1425	18.7864	1.04605e-26	Inf	up
gene14165	165	100	129	81	46	27	10.9346	7.57915	9.30552	6.02065	3.08871	1.91531	0.0129863	-1.27757	down
gene14168	147	145	249	2136	1468	3210	3.63335	4.09991	6.74834	59.5516	36.9252	85.4468	4.41557e-05	3.76296	up
gene14170	5	0	10	46	25	65	0.425481	0	1.15672	5.40794	2.69838	7.37878	0.00203447	3.31091	up
gene14171	92	67	107	738	439	962	1.95379	1.6055	2.48223	17.6252	9.45418	21.9314	0.000117702	3.12615	up
gene14178	2610	3328	3781	7	7	3	81.7301	119.186	129.797	0.23091	0.211607	0.074011	6.28771e-44	-9.10839	down
gene14185	64	40	80	193	154	176	0.929939	0.663296	1.27767	3.15524	2.27593	2.71608	0.000467185	1.60774	up
gene142	3029	7528	3499	51	48	49	54.5047	155.089	69.2466	1.00405	0.851293	0.93423	4.31394e-06	-6.50689	down
gene14200	97	123	9	281	190	431	0.839205	1.11182	0.045565	2.86972	1.90282	3.64486	0.0229433	2.10865	up
gene1421	15472	11608	13787	28446	32762	37300	237.51	203.777	232.003	491.101	510.479	614.81	0.00341741	1.38565	up
gene14213	2660	1617	2425	5611	6253	4403	59.8918	51.6993	59.8269	142.046	142.833	119.541	9.71884e-05	1.38002	up
gene14217	20	14	30	96	74	63	1.32807	1.07887	2.23786	7.41401	5.19852	4.65955	0.000342363	1.94397	up
gene1422	9472	7758	9033	22378	24922	33189	1010.06	946.049	1055.87	2683.82	2697.44	3800.12	0.000115655	1.73404	up
gene1423	2771	2070	2460	17	34	22	70.4894	60.2247	68.618	0.465605	0.86406	0.589984	5.2806e-62	-6.53654	down
gene14232	58	78	75	292	268	389	1.82486	2.81766	2.59187	10.4467	8.65648	13.2853	1.11573e-06	2.26482	up
gene14233	76	44	100	250	292	286	4.7913	3.15259	6.91497	17.7479	18.6965	19.3705	1.55913e-06	2.01851	up
gene14246	560	499	524	220	226	153	14.8028	14.7048	14.8986	6.35078	6.02785	4.21843	0.00048817	-1.31691	down
gene14247	98	79	74	32	31	17	4.18427	3.87187	3.49596	1.50473	1.34978	0.777762	0.00482259	-1.56597	down
gene14250	19	21	3	147	130	74	0.417982	0.52697	0.072131	3.77182	3.00427	1.79857	2.13265e-09	3.11555	up
gene14256	18	25	16	154	125	170	0.332691	0.525355	0.332153	3.2811	2.40095	4.33272	7.08586e-10	3.02059	up
gene14257	9	10	14	45	39	86	0.278706	0.357035	0.512749	1.73926	1.36562	3.17835	0.0155105	2.4806	up
gene14262	53	40	95	554	363	696	7.7994	6.78331	15.338	92.5245	54.6325	110.936	4.57208e-06	3.20504	up
gene14263	31	28	56	285	372	802	4.30702	4.42959	8.48685	44.4815	52.526	119.799	0.00713294	3.79352	up
gene1428	56	45	43	1694	767	1976	1.54493	1.34662	1.12966	48.5293	20.2558	52.9363	7.60793e-07	5.0679	up
gene14283	2	12	17	51	48	90	0.10781	0.813121	1.11003	3.48676	2.94649	5.93761	0.00218822	2.67356	up
gene14287	24	31	35	351	246	657	0.812676	1.59508	1.30377	17.1618	10.5497	30.9219	0.00181089	3.91526	up
gene14288	1314	1661	1685	30	20	29	28.3665	41.0088	39.8625	0.71219	0.43779	0.665681	4.25721e-36	-5.7961	down
gene14289	535	598	768	13	7	10	40.7689	52.1604	64.2395	1.09376	0.541344	0.809819	3.64835e-26	-5.90681	down
gene14298	0	0	0	124	126	123	0	0	0	12.5003	11.508	11.8164	8.82129e-26	Inf	up
gene143	9421	7999	6925	21273	17462	22497	264.951	252.768	216.097	661.89	469.278	706.274	0.000712541	1.44168	up
gene14307	665	383	738	1459	1201	1485	35.024	23.0538	42.6108	86.4517	64.2183	84.0082	9.33984e-05	1.32507	up
gene1431	788	761	856	235	274	291	20.0763	22.1802	23.9175	6.71312	7.0843	7.95814	1.61472e-05	-1.48609	down
gene14310	188	150	163	17	18	8	12.7626	11.6256	12.0815	1.27471	1.21432	0.574218	6.31903e-12	-3.46543	down
gene14314	25	41	31	1588	1520	2220	0.518205	1.19293	0.846003	50.9928	31.5126	64.967	1.81737e-19	5.87137	up
gene14315	3014	3222	2077	916	779	871	82.088	103.742	62.1482	28.4019	25.7559	25.3572	1.60458e-06	-1.59721	down
gene14319	15	21	20	35	39	60	0.977673	1.57464	1.45545	2.59725	2.65091	4.29097	0.0364054	1.36167	up
gene1432	673	570	687	4202	2473	3574	29.1962	28.2786	32.6681	204.989	108.878	166.486	1.27264e-09	2.50619	up
gene14320	36	45	38	107	56	102	1.0477	1.50529	1.22083	3.5118	1.6411	3.21129	0.0212009	1.2461	up
gene14325	1025	767	828	127	137	82	30.3825	26.0148	26.8908	4.22141	4.11019	2.59687	5.56527e-16	-2.82999	down
gene1433	191	153	237	1010	706	1137	30.218	27.6235	41.1223	180.303	113.743	193.782	4.91075e-07	2.40182	up
gene14338	124	81	98	35	9	14	1.70197	1.26333	1.4651	0.534292	0.125537	0.196714	1.5431e-05	-2.30394	down
gene1434	207	77	257	6	8	0	4.81801	2.04441	6.57569	0.143894	0.177735	0	1.40069e-05	-5.22107	down
gene14347	0	0	6	182	200	249	0	0	0.532257	17.3843	17.2503	22.757	3.26012e-26	6.76869	up
gene14349	808	768	1404	69	100	69	16.1918	17.5871	30.8375	1.54412	2.02616	1.47999	3.65544e-06	-3.56563	down
gene14350	34	41	99	8	8	0	3.29219	4.60025	10.7768	0.867201	0.775231	0	0.0191899	-3.43853	down
gene14352	2	2	5	57	28	43	0.07372	0.081212	0.201763	2.32708	1.04056	1.68923	7.887e-08	3.89983	up
gene14353	7088	5611	5598	104	160	72	24.4579	22.1399	21.1764	0.40207	0.559859	0.265671	2.66942e-50	-5.67771	down
gene14363	317	285	365	37	18	33	24.6186	25.3768	31.1197	3.21112	1.40054	2.70245	1.05136e-14	-3.36124	down
gene14364	157	143	263	13	20	25	10.8363	11.3174	19.9005	0.989924	1.39309	1.80715	1.49569e-05	-3.16982	down
gene14365	7	13	5	43	55	82	0.158085	0.33588	0.123735	1.09214	1.24692	1.97277	0.000243588	2.95076	up
gene14376	1612	1380	1281	607	702	228	98.714	96.6311	86.0128	41.7777	43.6286	14.9417	3.89547e-05	-1.40484	down
gene14378	3	4	10	1344	2854	3279	0.236979	0.492606	1.15912	173.002	331.697	403.116	1.26124e-13	8.87366	up
gene14386	149	100	90	427	448	544	3.19062	2.32175	2.00336	9.75224	9.62956	12.058	9.48763e-09	2.19422	up
gene14394	41	34	40	291	268	183	3.61409	3.09001	3.79627	30.8589	25.5713	16.6555	2.06207e-10	2.7732	up
gene14395	60	67	45	3	13	2	6.8051	8.70725	5.59782	0.378786	1.47465	0.180818	9.27184e-07	-3.18612	down
gene14402	171	102	81	21	27	26	6.71059	2.58472	1.91619	0.981239	0.621543	0.695911	2.19471e-05	-2.12413	down
gene14436	64	31	40	294	161	216	6.87197	3.74909	4.63531	35.6964	17.6002	25.0386	9.2466e-08	2.43331	up
gene14445	420	307	337	112	152	114	8.17403	6.2058	5.65252	1.91486	2.35241	1.87445	0.000594247	-1.38644	down
gene14446	1379	1208	1060	457	502	272	8.26577	8.28133	6.9642	3.08145	3.05071	1.74754	1.16591e-05	-1.4832	down
gene1446	149	105	156	26	28	23	10.7778	8.71832	12.3532	2.10571	2.05574	1.73726	2.77531e-06	-2.31446	down
gene14463	367	331	390	2010	1603	2773	9.22553	9.52874	10.7254	58.0909	41.7549	76.7348	1.71153e-05	2.66761	up
gene14464	466	368	377	1288	967	1092	18.5619	16.7268	16.4258	57.664	39.1007	46.6957	2.81976e-06	1.56915	up
gene14467	85	33	138	328	250	571	3.23269	1.34992	5.79081	14.1235	9.68848	23.5632	0.0197072	2.29771	up
gene1447	538	485	512	127	157	73	13.7846	14.0673	14.3553	3.50425	3.36945	2.0639	8.84679e-08	-2.02748	down
gene1449	148	117	169	26	36	36	8.37917	7.59528	10.493	1.63363	2.03266	2.15241	2.32782e-05	-2.03814	down
gene14494	29	11	19	92	64	129	3.56676	1.46276	2.58223	12.9394	8.15963	17.3904	0.00146878	2.42572	up
gene14501	301	261	131	9	2	4	13.9565	13.8641	6.63666	0.458469	0.084037	0.164481	4.84468e-12	-5.44296	down
gene14517	78	47	57	17	15	9	10.2329	7.03119	8.12564	2.38986	1.96274	1.26622	0.00061464	-2.05628	down
gene14522	32	55	64	647	552	1005	0.507635	1.01537	1.18393	11.8934	9.51353	18.1677	9.49787e-07	3.95877	up
gene14529	459	440	436	186	191	239	21.6435	23.7246	22.5333	9.84017	9.11833	12.0937	0.0104199	-1.0077	down
gene14531	224	180	330	82	63	94	5.54743	5.09922	8.99114	2.26782	1.58212	2.48664	0.00502637	-1.51719	down
gene14549	1736	1399	1525	668	631	307	16.2911	15.0107	15.6929	7.04848	6.00681	3.08895	1.53441e-05	-1.46094	down
gene14550	194	171	188	91	97	28	6.21481	6.24553	6.5731	3.25818	3.12832	0.932893	0.00726542	-1.29573	down
gene14551	1251	1167	1086	491	606	447	27.0262	28.8298	25.7207	11.9147	13.2914	10.3644	0.00170524	-1.08854	down
gene14554	38	41	31	0	0	0	1.80068	2.18349	1.59517	0	0	0	4.31127e-11	#NAME?	down
gene14555	510	390	533	64	82	24	20.2924	17.741	23.219	2.82052	3.27379	1.0238	4.44874e-14	-3.00772	down
gene14556	119	97	125	4	12	0	9.01934	8.41864	10.3549	0.309502	0.881303	0	1.76197e-13	-4.36334	down
gene14559	3	4	9	55	33	65	0.097953	0.191177	0.424004	2.71424	1.42953	3.0689	8.72306e-06	3.33879	up
gene1456	531	542	686	21	28	14	39.169	45.7096	55.4693	1.73374	2.08795	1.07427	2.03768e-29	-4.73192	down
gene1457	119	117	170	4	0	12	4.2881	4.81407	6.72229	0.162266	0	0.457503	7.36842e-15	-4.50589	down
gene14583	44	45	39	15	21	8	1.3342	1.5809	1.29749	0.497255	0.639805	0.233124	0.0315449	-1.46932	down
gene14600	116	146	138	486	397	613	5.43929	7.82851	7.12352	25.7692	18.9791	31.0379	1.46824e-05	2.00089	up
gene14601	0	24	20	66	80	58	0	3.54066	2.90919	9.74111	10.7312	8.21724	5.22713e-05	2.22596	up
gene14610	63	78	73	315	212	433	1.77258	2.51317	2.252	10.0646	6.10727	13.2038	0.0015466	2.27062	up
gene14611	733	478	720	1169	1574	1039	34.9192	26.0542	37.5843	62.6376	76.1283	53.1587	0.00196522	1.06959	up
gene14612	4347	2619	3620	6088	8498	6049	48.605	33.4838	44.3635	76.5472	96.4469	72.6216	0.00511367	1.0731	up
gene14624	1782	1452	1685	31	46	42	35.8186	33.3621	37.1188	0.689841	0.937553	0.896427	1.10995e-45	-5.2592	down
gene14627	442	429	337	1441	1373	1156	44.9745	50.0121	37.6541	165.142	142.041	126.549	3.69963e-08	1.80881	up
gene14632	70	37	61	15	19	10	4.49035	2.7045	4.28995	1.07367	1.20649	0.684909	0.00267187	-1.83409	down
gene14643	692	962	826	15	18	12	43.7039	69.5172	57.2058	1.02542	1.11545	0.810843	5.97212e-27	-5.71325	down
gene14648	65	102	175	1	3	1	3.41889	6.12913	10.0781	0.019787	0.107505	0.037783	6.55691e-06	-6.04236	down
gene14649	34	44	60	9	0	0	1.04027	1.55517	2.00767	0.2878	0	0	7.191e-07	-3.95963	down
gene14651	15338	14024	24852	233	363	352	1709.56	1781.67	3046.45	29.2841	41.0892	42.0595	4.30716e-13	-5.73869	down
gene14652	60	124	74	1352	718	1631	1.92213	4.19296	3.33591	51.1295	16.0433	57.9959	4.68448e-06	3.92689	up
gene14654	35	60	21	5	0	0	1.04761	2.05951	0.678319	0.136124	0	0	0.00101765	-4.55297	down
gene1467	30	24	32	94	78	187	1.40271	1.33862	1.71756	5.18445	3.87467	9.90001	0.0432511	2.19631	up
gene1468	64	86	119	26	17	33	3.89919	5.94089	7.89288	1.73368	1.03651	2.12921	0.00475806	-1.73183	down
gene14681	2000	1818	1986	14907	16072	14584	33.0965	34.0829	35.2016	266.137	270.832	248.133	1.33784e-15	3.0691	up
gene14683	57	78	105	591	388	834	1.8973	2.99353	3.96566	22.5567	13.3082	30.6433	0.000251067	3.01383	up
gene14686	23	22	26	0	8	0	0.823819	0.911189	1.04227	0	0.26258	0	0.000377417	-3.08962	down
gene1469	3063	2389	3373	1181	1077	782	149.062	132.973	179.969	64.6088	53.1997	40.8441	1.71452e-05	-1.45318	down
gene14696	76	98	124	614	448	1039	3.28386	4.81837	5.86212	29.9752	19.717	48.4313	0.00296982	2.92525	up
gene1470	2075	1859	3327	173	119	153	57.9721	55.7131	100.191	5.33857	3.12961	4.27582	3.32647e-08	-3.94194	down
gene14700	97	180	118	1716	1050	2413	7.4234	15.556	9.87379	145.217	80.1569	195.376	3.83642e-05	3.80684	up
gene1471	97	147	163	332	255	424	1.39931	2.41959	2.58338	5.39046	3.73137	6.58443	0.00571188	1.40143	up
gene14712	59	65	51	7	4	0	4.05358	5.06596	3.81444	0.539696	0.277532	0	1.06827e-08	-3.97214	down
gene14722	439	311	337	852	855	930	12.9573	10.5039	10.9098	28.2954	25.6266	29.4833	5.78833e-05	1.39378	up
gene14728	338	552	486	0	0	6	9.84783	18.4084	15.5123	0	0	0.186635	2.66904e-21	-7.64325	down
gene1473	21	36	21	7	14	2	0.626788	1.23495	0.704427	0.241002	0.412176	0.063954	0.0385182	-1.72335	down
gene14731	30	32	25	189	96	200	1.52586	1.8363	1.35842	10.9073	4.95969	10.9753	0.000172085	2.58437	up
gene1474	38	205	66	0	0	0	1.57039	9.78267	3.00214	0	0	0	0.00186522	#NAME?	down
gene14746	3382	2367	3154	961	1268	1041	220.727	176.668	225.642	70.4965	84.0068	72.9013	6.4644e-05	-1.33778	down
gene14747	44	70	65	210	150	167	3.8263	7.00698	6.28103	20.8325	13.356	15.7336	0.000296907	1.62611	up
gene1475	99	603	141	0	0	0	1.36832	9.55763	2.13298	0	0	0	0.00224664	#NAME?	down
gene14759	709	468	497	2576	2570	1706	10.2589	7.74101	7.88435	41.9165	37.7386	26.5011	6.74462e-11	2.13262	up
gene1476	39	164	85	0	0	0	1.2722	6.20606	3.09889	0	0	0	5.30286e-05	#NAME?	down
gene14764	723	692	621	1396	1412	1059	18.1933	19.8963	17.1121	39.5124	36.0699	28.6087	0.00317106	1.01338	up
gene14771	72	84	51	28	23	9	2.33867	3.08443	1.80932	1.01957	0.726112	0.294529	0.00338222	-1.72975	down
gene14772	334	288	244	56	31	45	11.0081	10.8632	8.82856	2.0529	1.03164	1.57018	1.02456e-09	-2.6123	down
gene14774	47	80	119	276	159	213	1.42801	2.77393	3.96539	9.46755	4.92251	6.969	0.000767687	1.45707	up
gene14775	46	3	56	276	185	205	1.09054	0.075951	1.44932	7.41937	4.49111	5.27019	6.51316e-10	2.78421	up
gene14776	229	82	245	404	550	407	22.6287	9.26799	26.556	44.9625	55.2764	43.2863	0.000255218	1.4065	up
gene14777	102	44	72	158	208	172	9.83898	4.78303	7.60257	17.1348	20.4005	17.8257	0.00229198	1.4316	up
gene14780	830	529	798	244	293	159	8.48039	6.17896	8.93894	2.80246	3.03848	1.73578	1.24429e-05	-1.54108	down
gene14783	6509	3655	7089	13113	13636	18286	500.027	315.774	600.599	1098.4	1027.72	1388.75	0.000549379	1.50721	up
gene14784	499	706	563	8	4	2	25.0611	40.5669	31.0001	0.451739	0.166384	0.084525	1.05609e-28	-6.94484	down
gene14787	59	82	69	628	415	960	1.48674	2.38862	1.91821	18.0457	10.7503	26.3387	0.000404982	3.3606	up
gene14791	255	397	387	1596	1151	2178	21.0888	37.5984	35.1884	148.956	96.9475	194.04	0.000404726	2.3383	up
gene14793	479	690	796	3309	2307	5332	14.147	23.2867	25.7669	109.889	69.1443	169.07	0.00503223	2.58071	up
gene14795	147	145	66	5	0	6	11.1479	12.5181	5.42873	0.40416	0	0.430154	5.21975e-09	-4.88925	down
gene14812	8	18	21	139	95	253	0.784453	2.22499	2.44105	16.9045	10.379	28.8788	0.00388479	3.46596	up
gene14815	569	264	558	78	103	30	40.3954	21.4101	43.4224	6.22071	7.37804	2.22956	1.60351e-05	-2.63835	down
gene14816	9	18	13	44	51	65	0.841049	1.99685	1.33518	4.93978	5.17697	6.95427	0.000534019	2.084	up
gene1484	101	95	142	0	0	0	3.38655	3.65926	5.22556	0	0	0	1.6321e-22	#NAME?	down
gene14851	375	365	490	229	204	120	18.0595	20.1143	25.9055	12.4264	9.95408	6.21876	0.00888661	-1.08688	down
gene14857	42	30	53	601	395	822	0.986639	0.792206	1.35376	16.2567	9.66306	21.2397	2.6091e-06	3.98072	up
gene1487	401	222	235	133	71	100	11.2853	7.12457	7.25518	4.20193	2.0242	2.99984	0.000993869	-1.37827	down
gene14876	41	24	15	61	92	75	0.663126	0.446311	0.270881	1.12756	1.53293	1.32759	0.00354696	1.64815	up
gene14879	633	527	819	230	360	87	20.5518	19.5724	29.1652	8.37917	11.8515	3.02169	0.00271027	-1.48686	down
gene14881	17	7	12	115	108	241	0.359283	0.157462	0.286852	2.84002	2.40788	5.68668	0.00160722	3.8524	up
gene14894	159	79	92	337	272	344	6.95173	3.92092	4.38146	16.6067	12.0923	16.1504	6.38095e-05	1.66284	up
gene14898	86	81	71	351	262	389	2.03204	2.19116	1.83132	9.37383	6.30907	9.91646	7.97081e-08	2.18229	up
gene14899	53	52	99	763	401	718	1.75005	1.73141	3.31899	28.3431	13.1153	23.8659	7.204e-08	3.29176	up
gene14900	14	29	29	311	189	447	0.648998	1.52286	1.4606	16.5628	9.10425	22.7373	8.23468e-05	3.80407	up
gene14903	80	37	64	0	0	17	7.79669	4.14004	6.87688	0	0	1.7387	1.2019e-06	-3.16641	down
gene1491	47	37	45	0	0	4	2.28072	2.04351	2.43559	0	0	0.197386	3.46644e-09	-4.78457	down
gene14912	184	162	239	21	34	12	7.15394	7.18592	10.1943	0.886843	1.31444	0.493267	1.47285e-10	-3.05697	down
gene14931	11	9	20	153	106	292	0.47228	0.448855	1.02322	8.04214	5.02005	14.6606	0.00285185	3.90592	up
gene14940	23	38	77	292	291	243	0.530911	1.03026	2.00865	7.86289	7.07583	6.24864	3.53621e-10	2.63694	up
gene14942	50	48	31	20	5	13	1.13739	1.27141	0.763625	0.502624	0.116149	0.302402	0.011954	-1.66899	down
gene14943	174	135	178	75	0	101	5.32938	4.73923	5.97635	2.58338	0	3.32622	0.020399	-1.33334	down
gene14961	27	21	15	63	42	47	2.64773	2.36106	1.61337	6.96813	4.10001	4.93722	0.0286357	1.37655	up
gene14976	154	152	193	93	74	68	12.4271	13.9506	17.0603	8.36589	6.02415	5.81029	0.0461636	-1.00642	down
gene14983	2065	550	1537	10838	6363	11403	41.6694	12.6642	33.8349	246.056	129.811	246.518	9.13052e-07	2.92903	up
gene14984	398	72	281	1777	930	1482	14.1654	2.9057	10.9721	71.2621	33.6577	56.7458	1.74377e-06	2.62269	up
gene14985	79	135	149	413	235	527	1.39434	2.74265	2.90936	8.28412	4.24374	10.0813	0.0150103	1.78203	up
gene14991	76	134	190	542	329	901	3.00013	5.90281	8.21389	22.9628	13.1532	38.8912	0.0332706	2.2428	up
gene14997	22	27	18	114	53	125	2.10933	3.06441	1.97253	12.8053	5.37999	13.437	0.00363797	2.22701	up
gene14999	92	61	53	139	153	151	3.56215	2.67086	2.23566	6.04459	6.02705	6.27721	0.0134965	1.22715	up
gene15011	98	99	105	41	38	38	8.13248	9.44786	9.62845	3.84083	3.22472	3.36206	0.0175675	-1.27705	down
gene15016	209	306	282	102	65	91	13.3391	22.3219	19.7678	7.31377	4.21417	6.20862	0.000342126	-1.54931	down
gene1502	151	250	256	767	573	1099	3.45764	6.53401	6.42387	19.7567	13.3271	27.0533	0.00333588	1.9845	up
gene15027	17	12	14	59	45	89	1.13328	0.948355	1.04454	4.64751	3.14604	6.70539	0.00265931	2.29843	up
gene1506	5367	4997	3323	1748	2000	1474	168.048	206.805	172.045	75.0803	82.3334	73.0093	0.000209059	-1.29245	down
gene15070	100	30	75	16	19	5	3.59445	1.21865	2.94977	0.633201	0.666488	0.190039	0.00726009	-2.26163	down
gene15074	51	15	40	209	149	182	4.3326	1.46524	3.71437	20.1791	12.9587	16.8424	1.09018e-07	2.47931	up
gene15075	36	83	68	368	206	576	1.87729	5.01991	3.93941	22.1242	11.0875	32.7226	0.0108151	2.71055	up
gene15090	549	187	476	1332	1110	704	15.4119	6.00666	14.646	42.0771	31.6282	21.2242	0.000270891	1.47927	up
gene15093	108	166	183	31	30	25	2.75337	4.84799	5.09907	0.8688	0.767366	0.683987	2.49057e-05	-2.34436	down
gene15096	206	179	181	398	309	378	7.29185	7.27258	7.02061	15.8882	11.133	14.4228	0.0115262	1.04122	up
gene15099	46	64	64	175	148	259	0.877585	1.38029	1.26171	3.73393	2.82035	5.2821	0.003005	1.84157	up
gene15104	3	0	9	1108	271	1412	0.045678	0	0.221992	28.8154	6.36776	34.8945	7.97759e-06	7.97556	up
gene15107	12	14	8	44	61	94	0.219159	0.34815	0.151683	0.927043	1.46685	1.90766	0.00235587	2.67462	up
gene15109	44	34	23	128	118	199	0.57662	0.514026	0.326232	1.90068	1.574	2.83005	0.000625816	2.27685	up
gene15113	36	55	19	195	210	285	0.764083	1.33967	0.446615	4.71202	4.58059	6.558	2.09757e-07	2.75279	up
gene15115	1426	964	2368	58	49	123	159.102	121.523	290.959	7.15719	4.70085	12.0164	1.8741e-05	-4.24049	down
gene15116	2093	1818	3097	95	177	4	242.302	240.676	392.986	12.2461	20.6998	0.37447	3.1644e-12	-4.62907	down
gene15117	4	3	0	171	73	199	0.113512	0.097949	0	6.9382	2.67552	7.71035	3.53109e-07	6.14079	up
gene15118	0	0	6	3679	980	3289	0	0	0.226349	176.721	41.1219	150.84	1.94406e-11	10.4159	up
gene15122	520	347	436	881	926	747	7.17231	5.46831	6.59185	13.6738	12.9745	11.0754	0.0023899	1.07475	up
gene15129	78	33	42	10	4	3	5.52733	2.67615	3.27719	0.760843	0.254857	0.187176	1.96242e-05	-3.07536	down
gene15133	180	149	171	33	16	6	11.756	11.1193	12.2459	2.40214	1.0518	0.422057	3.19075e-10	-3.13648	down
gene15134	1793	1412	1540	260	217	123	9.31704	8.38968	8.77361	1.51647	1.14037	0.684242	3.88208e-18	-2.90505	down
gene15135	546	808	697	1897	1503	2917	19.2088	33.7052	25.8868	80.8781	58.4109	118.051	0.0143722	1.72468	up
gene15136	238	197	260	40	40	15	10.269	9.71689	12.2857	1.92344	1.71265	0.676865	7.37687e-10	-2.80656	down
gene15153	2686	4196	10173	52	72	100	148.132	301.514	701.133	1.22905	1.5371	2.24912	0.00057659	-6.16384	down
gene15167	288	139	167	538	626	381	8.60779	4.75562	5.46933	18.1123	19.017	12.2228	6.26987e-05	1.49444	up
gene15168	200	163	217	26	37	13	9.08988	8.43199	10.8085	1.30248	1.70121	0.610411	1.49963e-09	-2.85977	down
gene15172	69	84	76	32	12	38	5.60466	7.82419	6.8282	2.87256	0.951761	3.25913	0.0145991	-1.37694	down
gene15193	11970	14561	13056	16	23	12	1011.4	1406.96	1209.3	1.50137	1.90688	1.0874	1.33534e-83	-9.52768	down
gene15206	53	45	113	524	324	680	1.03239	0.983529	2.45152	11.7739	6.58776	14.205	0.00012841	2.9563	up
gene15207	8	17	21	141	76	196	0.316249	0.754743	0.92623	6.519	3.14498	8.65252	0.000981348	3.24987	up
gene15208	23	35	54	484	354	921	0.708353	1.22961	1.81288	17.1348	11.2936	29.7917	0.0011506	4.07687	up
gene15210	493	386	388	1146	1072	1229	15.5373	13.9285	13.413	40.6687	34.3172	41.6275	3.88407e-06	1.55543	up
gene15212	183	108	120	25	21	14	7.27313	4.87325	5.19342	1.09008	0.843224	0.596572	9.52771e-08	-2.67665	down
gene15214	0	0	4	33	40	41	0	0	0.30442	2.69511	2.94251	3.15193	4.20758e-09	4.87935	up
gene15218	83	144	93	4	2	3	8.16225	16.2314	10.0996	0.37049	0.200454	0.317724	4.18661e-09	-5.08329	down
gene15225	79	128	88	225	172	213	1.67945	3.1218	2.06388	5.41644	3.74973	4.8972	0.0122305	1.12638	up
gene15227	34	75	103	326	248	597	1.38878	3.50018	4.62725	15.0613	10.3122	26.2989	0.0145678	2.55632	up
gene1523	115	129	103	245	157	298	1.859	2.42536	2.0604	5.17877	2.56839	5.49569	0.0429926	1.11957	up
gene15243	10713	7844	15049	961	1543	661	138.178	115.704	212.795	13.9383	20.1963	9.14181	2.61265e-07	-3.33121	down
gene15256	94	98	121	823	627	1355	4.66177	4.99378	6.49921	36.2256	25.7674	59.974	0.000475319	3.27929	up
gene15271	105	53	89	155	187	143	5.21394	2.99628	4.80095	8.63636	9.4055	7.58186	0.0273566	1.08664	up
gene15272	223	204	232	420	436	417	10.5589	11.0655	12.0319	22.393	20.981	21.2131	0.00793623	1.04613	up
gene1528	969	723	914	376	294	360	50.8494	43.4214	52.5747	22.1775	15.6408	20.2738	0.00035145	-1.23343	down
gene15281	237	215	372	3497	2148	4104	3.69141	3.84399	6.37683	61.4746	34.0916	68.8969	1.10593e-07	3.66542	up
gene15291	2677	696	2339	357	383	442	160.732	47.7328	153.912	24.0575	23.3351	28.4634	0.0180899	-2.13301	down
gene15304	20	27	28	73	66	92	0.920705	1.46884	1.44699	3.90279	3.16604	4.69383	0.00169565	1.71487	up
gene15305	196	118	101	452	557	334	5.09048	3.48237	2.85192	13.2219	14.6903	9.31918	2.33482e-06	1.80617	up
gene15318	62	136	156	1367	884	1950	2.74951	6.95279	7.6219	68.703	40.1076	93.6283	3.91571e-05	3.65138	up
gene15325	218	260	301	97	91	75	7.76751	10.595	11.773	3.88705	3.28277	2.85199	0.000638625	-1.49259	down
gene15330	148	80	101	310	293	363	9.34007	5.72806	6.95878	22.0158	18.7872	24.6005	4.71698e-05	1.68429	up
gene15333	96	103	157	953	311	429	2.16017	2.69363	3.86622	24.2918	7.13147	10.4578	0.0190808	2.30572	up
gene15335	96	91	70	16	7	15	6.22421	6.70907	4.99055	1.13734	0.406869	0.996874	1.93082e-06	-2.65055	down
gene15339	1891	1551	1594	5596	4879	5702	80.8503	75.8365	74.7185	269.113	211.767	261.797	2.31122e-07	1.79065	up
gene15340	189	182	171	480	458	493	7.61897	8.4085	7.57682	21.8397	18.8082	21.404	6.23312e-05	1.50049	up
gene15341	673	603	524	210	165	121	21.135	21.6787	18.0433	7.40127	5.25388	4.06218	1.10176e-06	-1.77642	down
gene15342	1636	1345	1393	412	415	170	22.2081	20.8705	20.7182	6.29003	5.70526	2.47039	5.89168e-10	-2.06058	down
gene15351	1008	763	823	333	181	293	206.947	179.216	185.283	76.7239	37.7253	64.4212	3.53355e-06	-1.57665	down
gene15356	18	29	47	326	180	427	0.86234	1.60085	2.46719	17.6829	8.80358	22.1225	0.000153227	3.39713	up
gene1536	644	520	575	1082	1248	1057	14.8925	13.7377	14.5778	28.1374	29.2767	26.2463	0.00223937	1.06315	up
gene15362	247	431	312	98	74	71	6.60178	13.1775	9.12346	2.92038	2.00312	2.02821	0.000759139	-1.9634	down
gene15373	787	533	804	2125	2284	1172	29.3965	22.7579	32.9161	89.3407	86.6635	47.0154	0.000194715	1.4764	up
gene15377	55	39	25	94	104	153	2.11508	1.70916	1.05806	4.08529	4.05787	6.33106	0.00415069	1.70322	up
gene15379	11	0	9	30	31	27	0.454368	0	0.397199	1.36906	1.26638	1.1837	0.00231379	2.28596	up
gene15389	13	3	10	58	33	55	0.419539	0.108228	0.452951	2.29907	1.18149	2.20253	4.66486e-05	2.63061	up
gene15390	1893	1533	2373	7394	5678	5315	77.3237	71.5758	106.241	339.648	235.4	233.077	4.2934e-07	1.74948	up
gene15393	107	61	155	769	510	571	3.81861	2.70442	5.94319	30.2784	18.1043	24.1826	5.35138e-13	2.60872	up
gene1540	43	25	26	128	102	113	2.01219	1.31374	1.35469	6.82853	4.94715	5.79244	8.70051e-05	1.98783	up
gene15406	0	0	2	329	342	1623	0	0	0.092574	21.4743	20.1213	101.274	0.00198401	10.2739	up
gene15411	68	37	33	9	12	9	4.68988	2.91313	2.45583	0.662256	0.838315	0.664059	0.0012353	-2.07414	down
gene15414	610	582	561	293	231	263	41.3607	45.1321	41.6699	22.3446	15.8599	19.086	0.00456038	-1.05954	down
gene15426	257	245	255	34	35	18	11.18	12.1599	12.16	1.63269	1.51746	0.818377	1.50961e-11	-3.04881	down
gene15427	124	105	106	53	48	30	10.6966	10.3024	9.97508	5.09586	4.20009	2.71603	0.0164237	-1.27269	down
gene15430	3943	4472	4061	29	24	23	93.4556	121.2	105.519	0.765113	0.563667	0.571142	1.05862e-70	-7.27637	down
gene15431	3275	3473	3467	25	39	10	92.0999	111.68	106.892	0.789136	1.10294	0.273619	5.76974e-68	-7.04959	down
gene15436	1238	890	1273	7848	5048	8542	51.2832	42.1551	57.8209	365.865	212.36	380.2	1.44768e-07	2.76871	up
gene15437	242	112	178	1608	911	1444	28.627	15.0304	23.0317	214.002	109.357	183.55	2.24945e-09	3.02264	up
gene15438	647	466	878	5	9	12	21.3353	17.5685	31.777	0.184624	0.284096	0.403407	2.9623e-16	-6.13261	down
gene15440	17	14	15	103	87	162	0.557836	0.527759	0.553456	3.97019	3.00508	5.95502	0.00012055	3.06245	up
gene15450	14	51	61	158	98	213	0.64164	2.67142	3.03701	8.23706	4.56203	10.4459	0.0111218	1.96273	up
gene15451	827	695	675	212	221	239	21.9511	21.0778	19.6358	6.31014	5.95665	6.80992	3.90189e-06	-1.59966	down
gene15456	24	36	40	0	0	2	2.05919	3.54772	3.7597	0	0	0.185204	1.31613e-08	-5.44547	down
gene15457	408	349	343	137	148	71	21.389	20.9475	19.7417	8.05574	7.87408	3.97861	0.000143218	-1.54927	down
gene15465	476	312	443	80	166	97	14.1641	10.6097	14.4708	2.65702	4.99563	3.07888	8.56119e-06	-1.73647	down
gene15473	19	10	20	65	65	81	0.79239	0.452582	0.916973	3.07808	2.81528	3.68312	9.34939e-05	2.22727	up
gene15479	85	71	87	189	118	249	10.5657	9.98202	11.798	26.3182	14.806	33.2381	0.0481649	1.31218	up
gene15488	24	35	26	521	286	555	0.979324	1.61911	1.14374	24.1615	11.8814	24.4168	1.05312e-08	4.09278	up
gene15490	168	249	288	2610	1763	4498	6.39646	8.78157	12.0222	112.099	55.4353	149.478	0.000915384	3.75853	up
gene15503	430	369	384	901	907	763	60.0012	58.8159	58.7754	141.463	128.515	114.413	0.000443623	1.21496	up
gene15504	31	30	32	133	133	161	3.04343	3.43495	3.54033	15.0514	13.5949	17.4028	1.77209e-06	2.30281	up
gene15509	94	88	34	10	20	6	7.97594	8.51599	3.08343	0.904105	1.72457	0.489518	0.00249373	-2.49527	down
gene1551	1256	770	1068	2342	2508	2463	21.2262	14.8888	19.7914	44.5412	43.0373	44.7171	6.79829e-05	1.35564	up
gene15510	139	87	93	18	18	15	3.4533	2.47351	2.53886	0.481448	0.45531	0.383359	1.398e-06	-2.53395	down
gene15521	201	258	223	82	131	101	6.11025	8.97093	7.42093	2.78189	4.02335	3.29746	0.0263996	-1.03097	down
gene15523	1933	1871	1986	518	732	413	41.433	45.8617	46.654	12.4657	15.9224	9.48866	2.10661e-07	-1.71673	down
gene15527	55	46	59	93	135	123	8.10308	7.71651	9.58955	15.4706	20.3778	19.5391	0.0159261	1.23929	up
gene15530	172	208	234	2625	2118	1708	4.30226	5.959	6.42765	74.2388	54.0599	46.1319	2.74822e-25	3.46134	up
gene15541	28	30	32	113	69	81	0.827561	1.02086	1.04189	3.82264	2.09483	2.6243	0.00200513	1.62741	up
gene15543	26	36	77	757	518	951	0.593381	0.925911	1.91653	19.8922	12.3113	23.8934	7.13131e-09	4.08386	up
gene15544	112	43	111	173	169	229	5.15624	2.2571	5.59984	8.98128	7.88915	11.3643	0.00922516	1.23458	up
gene15546	19	11	15	66	54	35	1.52503	1.03908	1.32594	6.09996	4.52456	3.0771	0.00207177	1.87775	up
gene1555	453	230	312	1476	1261	1285	13.0711	7.56829	9.84805	47.8926	36.9375	39.7997	1.35019e-10	2.13511	up
gene15555	376	360	331	149	130	116	8.02179	8.77968	7.75051	3.569	2.80337	2.65314	0.00101866	-1.34397	down
gene1556	529	312	292	94	143	83	11.3046	7.62515	6.82445	2.23787	3.09094	1.8995	1.57912e-05	-1.70849	down
gene15560	1110	906	955	2511	2017	2129	52.7479	49.2422	49.9783	134.145	97.0829	108.191	0.000185775	1.26346	up
gene15567	105	103	116	20	14	26	4.58556	5.15647	5.59294	0.981319	0.623531	1.21701	7.19065e-06	-2.3231	down
gene1557	33239	28474	27547	34	31	27	1034.51	1013.55	940.151	1.16078	0.959497	0.890204	2.56372e-73	-9.82723	down
gene15576	73	59	68	2	5	5	5.08611	4.70562	5.22181	0.136092	0.324369	0.300997	1.73602e-09	-3.9322	down
gene15577	96	138	99	4	9	3	2.88309	4.75531	3.26634	0.102241	0.248932	0.091755	8.27394e-13	-4.31519	down
gene15578	21	32	30	0	0	0	3.08578	5.33193	4.80384	0	0	0	3.90746e-09	#NAME?	down
gene1558	7673	7088	6113	131	132	82	266.415	278.959	237.957	4.40284	2.23176	2.49121	2.65441e-51	-5.83557	down
gene15580	47847	30592	61932	843	1140	1020	1430.45	1082.24	2025.58	29.7762	34.8489	33.1262	1.40241e-13	-5.44155	down
gene15586	4491	3751	4335	2013	1825	1359	61.9505	59.1651	65.5518	31.2262	25.5531	20.1162	0.000779615	-1.18886	down
gene1559	139538	136787	119508	2456	2848	2486	5727.71	6420.83	5377.53	113.367	118.641	109.527	7.05974e-21	-5.56974	down
gene15592	27	7	10	51	30	56	1.77489	0.529411	0.741419	3.88035	2.04805	4.02766	0.00694753	1.80927	up
gene15598	2	0	0	41	22	108	0.030086	0	0	0.805086	0.373139	1.848	0.00915034	6.72456	up
gene1560	3902	2838	3275	832	784	588	146.048	119.63	135.1	33.3823	27.5694	19.5423	2.36218e-10	-2.08898	down
gene15600	17	13	8	54	36	105	0.254667	0.234992	0.124386	0.955482	0.529963	1.77287	0.0496097	2.51424	up
gene15601	4	6	4	32	23	54	0.043663	0.093894	0.036089	0.49411	0.31601	0.794282	0.00366878	3.0711	up
gene15603	0	3	0	31	24	34	0	0.026232	0	0.393433	0.27078	0.410723	6.4781e-08	4.90231	up
gene15610	3	6	10	63	57	129	0.100263	0.29139	0.513775	3.54255	2.89357	6.91625	0.0016571	3.8065	up
gene15616	155	158	103	330	366	166	7.13255	8.32131	5.21124	17.1621	17.1411	8.21523	0.0173917	1.12643	up
gene15620	779	649	575	184	229	181	10.7686	10.2577	8.71639	2.85889	3.20677	2.67549	2.9753e-06	-1.64988	down
gene15622	914	595	730	1793	1701	1992	12.8278	12.9345	11.2306	28.3196	24.2441	30.0379	3.01281e-05	1.41126	up
gene15623	823	303	853	2959	2400	4307	14.2507	6.50697	17.5596	62.9467	42.1142	88.8178	0.000386578	2.42685	up
gene15647	410	322	147	48	26	28	8.39328	7.51608	3.26237	1.0927	0.521803	0.594769	6.89994e-05	-3.00387	down
gene1566	115	141	136	476	443	457	4.51757	6.33201	5.82538	21.0062	17.6736	19.271	4.15947e-07	1.89643	up
gene15665	36	49	38	105	102	203	2.3396	3.6474	2.67262	7.74991	6.87256	14.3168	0.0373991	1.852	up
gene15669	66	80	54	158	130	136	2.51158	3.48044	2.27179	6.80684	5.03359	5.60287	0.0163905	1.1715	up
gene15670	1936	1686	1833	416	852	139	43.5907	43.4048	45.2463	10.5346	19.4554	3.3471	1.41431e-08	-1.89073	down
gene15672	1137	698	1409	173	364	119	69.0069	48.4168	93.8121	11.7906	22.4239	7.75057	0.000198541	-2.22354	down
gene15687	57	29	38	14	6	13	1.3315	0.866397	0.888745	0.318972	0.120774	0.288735	0.00686761	-1.78047	down
gene15708	209	183	179	623	661	580	4.95065	4.96461	4.66544	16.6494	15.9463	14.796	3.53109e-07	1.80548	up
gene15715	200	148	205	60	67	18	27.6772	23.3844	31.0906	9.34025	9.3311	2.65425	6.7044e-05	-1.86736	down
gene15716	493	343	425	211	174	32	13.9497	11.0919	13.1793	6.7179	4.99966	0.948971	0.000131672	-1.5405	down
gene1572	163	172	129	38	22	17	4.42424	5.30871	3.83328	1.13762	0.605472	0.481661	2.5417e-07	-2.52228	down
gene15758	418	294	431	942	948	870	15.3773	12.3555	17.3863	39.0378	35.4496	34.4009	5.95104e-05	1.37298	up
gene1576	54	51	55	2	0	1	2.67335	2.85624	2.98833	0.055911	0	0.045195	1.48199e-11	-5.66133	down
gene15762	276	574	441	6	10	0	10.5844	25.2006	18.5749	0.252659	0.352627	0	1.42386e-10	-6.32557	down
gene15769	185	133	218	66	98	66	32.8645	27.0508	42.4578	13.224	17.6861	12.5359	0.0188747	-1.12462	down
gene15779	143	134	28	1153	1593	1083	4.82595	5.153	1.03453	43.8254	54.6729	39.3276	1.08884e-23	3.76325	up
gene15783	88	150	124	367	280	631	2.09091	3.42535	3.21726	9.80687	6.75131	16.125	0.0327097	1.92203	up
gene15807	27	36	22	70	54	73	1.25902	1.92404	1.09143	3.68305	2.52411	3.64569	0.0246593	1.30585	up
gene1581	102	152	142	6	6	4	4.70217	7.99248	7.1753	0.286505	0.242679	0.196799	4.27925e-14	-4.56791	down
gene15811	5	3	3	28	26	29	0.203789	0.156111	0.144328	1.40359	1.18546	1.38629	0.000117526	3.04056	up
gene1582	1515	2402	1732	329	136	212	25.8187	47.3467	32.4506	5.68957	2.12022	3.57477	1.86507e-07	-2.99525	down
gene15828	97	63	64	13	28	33	5.97717	4.42951	4.34068	0.894927	1.76038	2.16356	0.0082453	-1.45236	down
gene15829	40	35	22	58	84	93	1.74487	1.75546	1.0374	2.90635	3.80447	4.41078	0.0131177	1.40248	up
gene1583	3182	2790	3152	66	82	69	52.6673	52.7945	57.1883	1.22601	1.36501	1.21645	1.05297e-47	-5.29532	down
gene15835	765	578	575	280	290	130	17.4752	15.1115	14.4113	7.18301	6.72499	3.1875	0.000165556	-1.3727	down
gene15839	16	26	48	80	93	101	1.29565	2.4088	4.3438	7.52744	7.91369	9.02086	0.00119607	1.6793	up
gene1584	28	38	30	18	3	3	0.861283	1.32405	1.00528	0.594341	0.091594	0.099776	0.00892207	-1.97673	down
gene15841	16	39	41	146	110	234	0.526515	1.4632	1.47109	5.43197	3.70448	8.33088	0.00442056	2.43546	up
gene15843	2195	1452	1909	5426	3988	5773	141.077	106.693	134.472	392.18	260.137	398.398	8.08452e-06	1.56736	up
gene15844	0	0	10	47	53	40	0	0	1.29704	6.3386	6.51343	5.15641	3.68039e-08	3.83894	up
gene15846	13	8	22	55	53	28	4.35955	3.03665	8.13544	21.1463	18.5151	10.0486	0.00560832	1.72993	up
gene1585	356	404	468	9	21	5	5.57129	7.21518	8.01585	0.149054	0.317684	0.067213	1.28429e-27	-5.07299	down
gene15855	3129	2450	3261	9398	8860	10468	78.997	76.5999	97.919	290.334	246.894	308.826	9.80928e-07	1.80705	up
gene15858	4535	3039	3702	11261	10382	12086	125.429	96.1132	112.245	350.334	291.481	358.978	8.81435e-06	1.69648	up
gene15869	39	30	37	5	5	10	5.46254	4.85239	5.66412	0.737456	0.708	1.48568	0.00115677	-2.27004	down
gene1587	553	434	280	27	35	40	14.9421	13.417	8.30176	0.792747	0.945042	1.14911	4.92462e-13	-3.50485	down
gene15870	12	19	18	57	34	71	0.597652	1.11367	0.964489	3.39207	1.82207	4.06337	0.00777455	1.81586	up
gene15877	22	23	28	4	4	6	0.812307	0.977046	1.14051	0.128079	0.150365	0.20939	0.00466626	-2.27504	down
gene15886	154	141	164	54	58	88	15.9282	16.6799	18.5705	6.22932	6.08624	9.6935	0.0263315	-1.08094	down
gene15890	25	68	16	141	71	149	0.584574	1.82087	0.406325	3.74599	1.69614	3.76688	0.0164711	1.80023	up
gene15891	68	36	67	22	28	13	9.55039	5.77229	10.2862	3.48852	3.92837	1.83285	0.030308	-1.34936	down
gene15905	2546	1255	2117	796	401	736	62.7998	35.3957	57.2187	22.0684	10.0396	19.49	0.00041819	-1.49169	down
gene15906	519	242	414	87	80	126	51.4014	27.3475	44.9524	9.66227	8.02285	13.3633	4.53886e-05	-1.86345	down
gene15909	272	292	285	146	136	85	19.1198	23.4453	21.9839	11.5342	9.70396	6.40976	0.0105259	-1.13865	down
gene15913	3782	3890	4303	1185	1358	728	246.472	289.935	307.448	86.837	89.8001	50.9094	1.13265e-07	-1.80038	down
gene1592	153	219	252	774	475	1229	12.3227	20.1887	22.2961	70.2613	38.9154	106.488	0.0295679	2.09331	up
gene15920	107	102	86	21	23	42	8.43764	9.51002	7.38759	1.78331	1.87842	3.54588	0.00140859	-1.64725	down
gene15921	265	221	217	98	51	86	13.4851	12.8418	12.1097	5.56862	2.5916	4.66201	0.000741543	-1.47595	down
gene1593	1088	1236	1509	34	42	17	15.9295	20.682	24.2216	0.54448	0.610425	0.264639	8.85457e-28	-5.30652	down
gene15931	423	353	326	825	664	715	20.5008	19.5736	17.3129	44.9601	32.66	37.192	0.00203027	1.10202	up
gene15932	1	8	5	25	22	41	0.056559	0.511385	0.248001	1.58849	1.26293	2.44671	0.00143147	2.70996	up
gene15937	7	10	16	149	115	242	0.333139	0.469888	0.80364	8.03683	5.59713	12.4904	3.59965e-05	4.03562	up
gene15962	346	209	300	195	161	41	16.0374	11.069	15.2192	10.1682	7.5429	2.04049	0.0332706	-1.04153	down
gene15979	36	41	61	4	12	8	1.22595	1.60784	2.32316	0.139165	0.411115	0.281276	0.000217513	-2.43179	down
gene1598	42	41	53	0	3	2	5.7065	6.4819	8.01248	0	0.418965	0.2901	4.33008e-09	-4.64322	down
gene15981	967	1040	1040	61	125	71	56.0183	68.9195	66.0551	3.91188	7.33496	4.36259	4.87656e-23	-3.4794	down
gene15983	33	24	30	7	5	6	5.33999	4.37562	5.19135	1.23396	0.666034	0.938993	0.00405847	-2.16975	down
gene15984	433	317	289	29	51	32	9.99804	8.36315	7.29599	0.738477	1.17267	0.772397	1.95032e-13	-3.1033	down
gene15987	148	169	179	20	19	15	10.8721	14.2844	14.4318	1.60158	1.36141	1.17751	2.67963e-10	-3.12309	down
gene1599	41	36	44	0	9	0	3.20551	3.17444	3.75224	0	0.699405	0	1.08407e-06	-3.68527	down
gene16	6	4	4	69	56	63	0.096198	0.087616	0.083989	1.47082	1.10776	1.33238	2.54115e-09	3.86208	up
gene16007	48	19	46	95	81	62	0.67099	0.291916	0.697381	1.49491	1.14449	0.92753	0.0378089	1.17889	up
gene16010	47	52	127	7	13	17	1.0641	1.34023	3.16967	0.158975	0.288547	0.406321	0.0465848	-2.50851	down
gene16029	82	68	60	27	24	32	2.77515	2.6446	2.21122	1.01521	0.819487	1.15126	0.0351328	-1.22299	down
gene16032	129	88	107	534	635	729	10.9106	8.54087	9.97414	51.0717	54.8421	66.6176	8.48676e-12	2.67264	up
gene16037	460	470	466	1182	614	949	12.4816	15.2377	14.4201	36.8072	17.329	28.0332	0.0105642	1.06563	up
gene16054	515	297	437	1141	1231	1010	65.9241	43.4584	61.3294	164.456	160.037	138.885	4.37661e-06	1.54624	up
gene16055	520	531	547	59	68	69	20.6391	24.0859	23.7868	2.62721	2.73169	2.93745	2.39872e-14	-2.92885	down
gene16056	55	83	100	624	469	581	2.38182	4.12436	4.76821	30.7603	20.8511	27.3104	7.45247e-15	2.88757	up
gene16061	80	88	81	267	141	313	3.20037	4.03658	3.52826	12.0317	5.72528	13.5037	0.0155576	1.63969	up
gene1607	1472	1070	1701	3205	3783	1637	13.982	11.5317	17.9403	33.7784	37.4859	16.4863	0.0299985	1.09839	up
gene16074	3	0	2	696	412	724	0.385796	0	0.267404	101.492	54.2237	100.788	9.11336e-24	8.68845	up
gene1608	1067	1040	1268	2348	2629	2424	10.9	12.1518	14.2023	26.9886	27.2742	26.5997	0.000293961	1.22532	up
gene1609	241	194	163	110	76	34	5.45495	5.01748	4.0388	2.80249	1.73573	0.807493	0.0033542	-1.37269	down
gene16106	205	93	148	10	7	9	13.8916	7.20555	10.9531	0.720499	0.456434	0.596611	1.70675e-11	-3.97548	down
gene16113	116	66	174	0	0	0	11.6778	7.52781	19.2563	0	0	0	1.26212e-09	#NAME?	down
gene16114	783	710	1086	35	52	33	14.2189	14.7595	21.6446	0.700652	0.952504	0.62849	3.4017e-16	-4.34156	down
gene16128	67	71	122	1018	664	1364	1.81002	2.17863	3.63022	31.0752	18.3023	39.7584	5.29823e-06	3.65044	up
gene16131	752	626	1057	3126	2296	1871	60.7904	57.8636	93.7351	284.366	188.521	162.448	3.3707e-07	1.65689	up
gene16148	89	95	73	36	40	12	14.131	17.1961	12.7574	6.31079	6.44562	2.03813	0.00842868	-1.48694	down
gene16149	212	181	163	107	109	30	5.92712	5.78272	4.99971	3.35065	3.09178	0.885843	0.0242338	-1.11234	down
gene16157	132	179	217	1355	876	2149	5.10597	7.93411	9.24308	59.2803	34.5909	89.764	0.00163436	3.15682	up
gene16158	35	28	38	397	373	542	0.682868	0.629498	0.823392	8.85375	7.50925	11.5437	8.37583e-12	3.81398	up
gene16160	1037	1098	1529	12	32	19	35.443	42.8974	57.2622	0.432501	1.07871	0.697131	9.9431e-23	-5.7723	down
gene16161	124	126	213	68	64	41	12.3182	14.3409	23.2164	7.51372	6.41335	4.33827	0.0225655	-1.35591	down
gene16172	5	5	8	87	53	137	0.158105	0.175393	0.321413	3.72489	2.05165	5.60415	0.000395828	4.05658	up
gene16174	318	227	310	144	152	80	14.0377	11.431	15.0162	7.15371	6.80435	3.77142	0.0126614	-1.10246	down
gene16176	3	1	2	327	165	391	0.217083	0.043808	0.167606	28.1214	12.7589	32.1442	1.19767e-10	7.35291	up
gene16177	21	0	15	1718	800	1842	0.414342	0	0.31137	38.8237	16.3071	39.7455	3.58375e-12	7.09129	up
gene16179	36	49	70	0	0	0	3.18622	5.08816	6.93668	0	0	0	1.82493e-10	#NAME?	down
gene16201	81	90	127	723	515	1066	2.40229	3.08222	4.10629	23.8721	15.6432	33.2264	0.000195625	3.05633	up
gene16207	343	306	501	5	25	5	14.985	15.2868	24.0062	0.243299	1.08664	0.211281	3.81642e-14	-4.9671	down
gene16212	7	11	3	19	33	30	0.157181	0.272994	0.070845	0.482933	0.750083	0.706035	0.00573913	2.06485	up
gene16222	339	249	291	169	123	109	28.6511	24.1004	27.0035	16.0813	10.5488	9.88689	0.0178242	-1.04003	down
gene16235	549	619	578	13	13	12	43.2569	55.8477	49.9519	1.10658	1.01044	0.98416	8.28553e-35	-5.43493	down
gene16240	0	3	3	41	32	30	0	0.103533	0.097804	1.48762	1.03473	1.02922	1.92911e-07	4.11258	up
gene16244	518	504	605	1671	1646	1438	15.1714	16.8901	19.4477	55.0844	48.9841	45.2657	5.82549e-07	1.63391	up
gene16246	207	158	197	25	75	53	6.22104	5.41852	6.50774	0.83	2.29494	1.69755	0.000101379	-1.7602	down
gene16254	2593	2730	2847	0	0	3	124.438	149.86	149.798	0	0	0.103091	8.82073e-94	-11.196	down
gene16255	34	11	39	94	91	53	1.5721	0.573533	1.97003	4.94373	4.32225	2.67604	0.00340565	1.59797	up
gene16277	64	67	124	908	594	1114	2.03364	2.44938	4.21067	31.5228	18.6601	36.9396	3.88552e-07	3.45359	up
gene16286	1496	1077	986	419	431	277	16.7969	13.8262	12.1349	5.29029	4.90822	3.33215	3.00677e-06	-1.56138	down
gene16289	79	54	80	33	22	21	4.90018	3.8005	5.41616	2.26291	1.38067	1.35519	0.0165548	-1.39659	down
gene1629	3426	2637	1955	81	82	77	116.515	102.568	72.9015	3.08635	2.82642	2.81025	1.18224e-33	-4.94965	down
gene16294	212	328	246	65	66	23	24.3839	43.2665	31.0973	8.39046	7.69744	2.80573	1.40958e-05	-2.3085	down
gene1630	2710	1773	2196	9133	8753	6763	46.8935	35.5545	38.4189	202.91	185.381	158.65	2.93416e-08	1.98452	up
gene16302	126	78	89	235	198	178	9.94149	6.9962	7.68838	20.9653	15.8825	15.1446	0.0112767	1.16792	up
gene16305	981	809	1139	433	537	394	61.1232	57.6813	77.8036	30.3465	33.9511	26.3831	0.00440178	-1.01133	down
gene16311	73	68	86	183	183	246	6.98973	7.52292	9.06051	19.9007	17.9085	25.5028	0.000586594	1.53792	up
gene16312	4	4	8	236	129	208	0.13984	0.168968	0.334588	11.1073	5.46848	9.36509	1.21904e-15	5.2433	up
gene16315	27	21	26	183	137	253	0.772399	0.70071	0.829301	6.08063	4.0944	8.02144	1.40958e-05	3.07467	up
gene16326	198	160	166	62	65	53	11.0176	10.151	10.1317	3.88319	3.63137	3.13817	0.00203447	-1.44326	down
gene16332	232	171	112	834	889	1062	3.40072	2.87387	1.80611	13.7976	13.2744	16.7692	6.04381e-13	2.56442	up
gene16338	54	47	69	143	112	142	1.14382	1.12968	1.59139	3.40602	2.39593	3.21084	0.00732801	1.31979	up
gene16339	16	12	19	78	66	57	0.596087	0.539941	0.800732	3.42669	2.62503	2.38352	0.000125183	2.18434	up
gene16344	990	798	787	2454	2326	2383	37.7294	34.7764	32.8901	105.221	90.0141	97.5704	1.98902e-06	1.58184	up
gene16399	41	27	25	3	13	0	2.70021	2.04716	1.80008	0.226214	0.821172	0	0.00112837	-2.4659	down
gene16406	87	73	124	966	702	366	1.18008	1.11986	1.84404	14.7343	9.66367	5.32098	1.99827e-05	2.89856	up
gene16416	404	322	324	175	151	67	14.5751	13.2873	12.7947	7.07626	5.50478	2.56395	0.00126118	-1.34485	down
gene16419	52	33	40	12	10	0	2.67249	1.91954	2.23137	0.698224	0.518969	0	0.000391392	-2.46041	down
gene16432	215	175	207	29	32	23	13.2291	12.2928	13.9698	1.95271	1.97593	1.47202	3.9018e-09	-2.73762	down
gene16435	694	685	681	196	197	204	13.8706	15.6613	14.9308	4.39182	3.9918	4.3742	1.60458e-06	-1.68935	down
gene16447	114	64	116	40	51	38	4.26111	2.7025	4.73942	1.6618	1.91448	1.49139	0.0481976	-1.08267	down
gene16448	1417	1218	2012	68	123	25	21.5318	21.168	33.512	1.15419	1.88417	0.391885	3.51331e-13	-4.36998	down
gene16462	303	239	170	99	120	78	8.06672	7.27667	4.97168	2.95137	3.24417	2.21696	0.0095824	-1.15878	down
gene16465	12	18	23	98	70	131	1.62741	2.77702	3.41384	14.9571	9.64284	19.1032	0.000130536	2.58623	up
gene16489	44	46	35	125	120	155	1.75824	0.693679	1.68006	7.76927	5.1234	11.5074	0.000243934	1.78577	up
gene16495	446	216	335	732	701	1132	19.9139	11.0468	16.4023	36.7773	31.78	54.355	0.0117494	1.50683	up
gene16500	12	11	11	27	41	31	0.570487	0.579021	0.568528	1.44474	2.00835	1.58784	0.0196672	1.64185	up
gene16508	149	75	187	6	3	3	4.09948	2.35527	5.63758	0.165988	0.079201	0.087909	1.23032e-07	-5.01542	down
gene16512	126	173	85	44	33	9	13.1521	20.72	9.7158	5.19369	3.41653	0.97584	0.0029709	-2.11801	down
gene16514	516	399	375	163	148	50	8.82318	7.8041	7.02845	3.13517	2.56353	0.910026	7.77734e-06	-1.767	down
gene16521	23	29	23	121	98	107	0.571825	0.833314	0.627341	3.43564	2.50481	2.89659	1.31686e-05	2.20434	up
gene16523	330	206	236	136	122	91	8.09225	5.77495	6.35543	3.74123	3.03082	2.39986	0.0194606	-1.04361	down
gene16526	29	47	34	92	195	157	0.597767	2.02459	0.773155	2.62005	4.39229	3.61997	0.000825964	2.10143	up
gene16534	272	143	242	41	14	29	12.9458	7.7699	12.6573	2.17968	0.667689	1.47534	4.25274e-10	-2.85898	down
gene16535	198	157	150	86	61	66	4.66435	4.21819	3.85475	2.26542	1.45015	1.65688	0.0176023	-1.14555	down
gene16541	20	20	60	215	104	241	0.609893	0.688374	2.01556	7.44352	3.24798	7.96932	0.00135109	2.57056	up
gene16542	26	20	32	99	85	114	0.424383	0.370702	0.56271	1.81654	1.41696	2.01391	8.42118e-05	2.03969	up
gene16544	3216	2612	2982	6636	6476	4439	199.05	184.844	202.306	461.957	406.843	295.018	0.00307903	1.08141	up
gene1655	8682	10916	15285	285	706	262	196.122	248.82	345.015	6.09242	14.9208	4.98016	1.95224e-11	-4.73429	down
gene16552	131	122	152	300	277	244	3.84955	4.07981	4.866	9.88425	8.23378	7.68724	0.00963921	1.10578	up
gene16557	2314	1972	2486	4293	4505	5377	59.2072	56.9414	69.3049	123.194	116.441	147.436	0.00114941	1.17336	up
gene16559	4183	3253	4488	8141	10014	9786	250.788	223.017	294.922	548.893	609.348	629.976	0.000478683	1.33475	up
gene16560	408	283	406	154	169	150	15.6296	12.4094	17.0558	6.63316	6.56805	6.14685	0.00669225	-1.10996	down
gene16567	76	100	86	0	0	0	1.20121	1.80911	1.49376	0	0	0	1.21293e-19	#NAME?	down
gene16572	630	809	606	1521	1367	1546	81.9386	120.379	86.4208	222.593	180.502	215.942	0.000333462	1.20596	up
gene1658	14774	8581	28874	18	9	6	512.528	340.429	1192.73	0.689568	0.315982	0.20339	2.1023e-09	-10.5756	down
gene1659	41786	40527	41715	555	785	889	1541.3	1703.29	1681.81	23.0116	29.3292	35.2179	1.64475e-32	-5.68631	down
gene16593	18	23	36	280	229	428	0.40882	0.604548	0.911324	7.36564	5.44018	10.7759	4.87294e-06	3.70301	up
gene166	49	28	90	5160	5588	5054	1.69723	1.11638	3.43303	202.81	198.232	189.648	7.41739e-63	6.65523	up
gene1660	530	334	467	9	10	10	12.1851	8.83756	11.7924	0.224904	0.229263	0.232527	7.13378e-31	-5.40544	down
gene1661	1044	446	670	191	284	304	77.1409	37.6508	54.2269	15.817	21.2978	24.07	0.00698674	-1.32554	down
gene16622	235	273	387	1699	1075	3085	13.3903	17.7406	24.1683	108.889	62.2043	188.87	0.0181766	2.82589	up
gene16632	980	770	958	2117	1888	2566	76.7626	62.8834	83.1075	182.7	141.963	199.192	3.88816e-05	1.3916	up
gene16635	164	158	140	356	252	263	15.9744	17.6445	14.9515	39.0163	24.9619	27.5182	0.0191534	1.0042	up
gene16636	74	69	160	1249	889	1715	1.81358	1.89201	4.34126	34.6485	22.0184	45.5224	1.00392e-06	3.76778	up
gene16639	22	46	76	172	93	245	0.581319	1.43512	2.26406	5.31175	2.5676	7.22136	0.0416804	1.90658	up
gene16647	517	367	410	212	193	86	17.5873	14.274	15.291	8.11657	6.64504	3.12804	0.000904321	-1.31953	down
gene16658	16	0	18	77	95	59	2.43911	0	2.92464	13.2602	14.8415	9.68793	4.81577e-07	2.88783	up
gene16662	279	175	181	42	39	30	26.6724	19.1402	18.9129	4.48374	3.71769	3.00336	9.41518e-08	-2.40999	down
gene16663	24	87	65	242	156	384	0.862405	3.54778	2.52664	9.78844	5.675	14.8233	0.0189593	2.2276	up
gene16674	6	8	10	84	58	78	0.452588	0.74271	0.921074	7.93841	4.98903	7.09397	2.61852e-08	3.27477	up
gene16676	8	16	10	38	32	28	0.962013	2.20246	1.25013	5.17135	3.9669	3.6113	0.0213192	1.58607	up
gene16678	464	420	465	895	887	1089	14.1823	14.3381	15.7166	31.224	27.4111	35.9299	0.000572466	1.1965	up
gene1668	965	979	1167	216	195	198	29.621	34.3388	39.2626	7.43594	6.0497	6.50308	1.9105e-11	-2.26456	down
gene16703	654	373	674	1638	1744	1810	26.9016	17.4866	30.3873	75.8901	72.9005	80.0366	1.97653e-07	1.72338	up
gene16706	507	738	783	25	51	29	35.5568	59.218	60.1939	1.89799	3.59952	2.17477	3.40364e-13	-4.19815	down
gene16709	169	167	184	288	313	407	3.64977	3.77827	4.13615	6.23795	6.16422	8.27618	0.0114213	1.06301	up
gene16712	2679	1669	3601	82	93	67	145.238	103.469	214.02	4.99785	5.11262	3.87547	4.76446e-10	-4.94688	down
gene16713	999	678	885	1783	2090	1952	143.818	111.516	139.687	288.662	305.467	301.766	0.0001359	1.29631	up
gene16714	929	832	1135	351	400	269	29.2112	29.9155	39.126	12.4036	12.7712	9.06141	3.62019e-05	-1.42336	down
gene16723	52	85	107	332	218	429	0.624183	1.22817	1.78872	5.72287	3.26716	7.20218	0.00156352	2.09088	up
gene16724	0	31	0	79	41	82	0	2.19372	0	5.61154	2.61943	5.50417	0.000981348	2.71677	up
gene16732	1950	1176	1675	364	598	147	77.803	53.6759	73.2731	16.2947	24.196	6.27194	8.33808e-09	-2.03325	down
gene16733	17	29	44	283	173	407	1.13249	2.29418	3.17164	21.9247	11.8915	29.2897	0.000327634	3.34988	up
gene16757	168	150	231	490	364	431	9.94726	10.1453	14.9555	32.6311	21.8764	27.3853	0.000584038	1.31587	up
gene1676	1431	1112	1179	2019	3530	1855	21.3816	18.9958	19.3035	33.9274	53.5499	29.7536	0.0323604	1.08946	up
gene16767	383	347	604	1865	1371	2588	17.0569	18.5263	34.5683	118.774	78.0829	160.615	0.000829241	2.23318	up
gene1677	100	113	156	583	377	867	3.61275	4.66778	6.16582	23.6655	13.8007	33.6093	0.00496436	2.41462	up
gene16782	115	127	111	29	45	42	9.49157	11.9519	10.0561	2.69828	3.7765	3.70397	0.00295373	-1.50322	down
gene16803	391	326	366	198	197	100	21.9341	20.9344	22.5055	12.5063	11.2086	5.97449	0.0134816	-1.05323	down
gene16805	41	78	75	712	467	1196	1.67376	3.67228	3.37456	33.2591	19.6831	53.3127	0.000887158	3.7108	up
gene16813	10852	8319	8282	18536	19834	14473	38.8946	34.094	32.5398	74.7157	72.1506	55.6938	0.0173422	1.04302	up
gene16814	766	1232	917	31	12	17	29.2315	53.7856	38.3737	1.32066	0.463251	0.690232	1.0402e-15	-5.5447	down
gene16819	1108	1283	1908	348	556	380	55.9091	67.8711	97.902	19.4842	30.5221	20.6239	0.00251087	-1.66478	down
gene16825	190	184	218	67	68	70	22.4418	24.9055	28.3238	8.9273	8.12588	8.8518	0.00167776	-1.43493	down
gene16833	35	55	80	177	127	234	1.4108	2.56605	3.6353	8.24056	5.31651	10.3737	0.00487385	1.74804	up
gene16835	559	462	567	10	20	6	21.1767	20.0084	23.5142	0.406458	0.767477	0.242961	6.6481e-33	-5.3864	down
gene16836	135	189	176	8	2	0	11.4742	18.3049	16.3474	0.74954	0.10354	0	9.15493e-21	-5.64899	down
gene16856	23	34	23	101	77	39	1.08335	1.84551	1.18165	5.50481	3.7636	2.02253	0.0101081	1.48838	up
gene16858	80	64	62	173	125	196	1.82853	1.68014	1.55076	4.47048	2.90247	4.82537	0.00370705	1.3784	up
gene16869	91	34	54	206	248	195	7.40109	3.14373	4.81483	18.9046	20.5544	17.055	8.39139e-06	1.99101	up
gene16871	382	298	306	795	561	627	19.7881	17.6309	17.3732	46.2856	29.4583	34.8212	0.0021248	1.10847	up
gene16889	6	9	12	55	26	75	0.363655	0.722077	0.895754	4.45872	1.88041	5.83142	0.0109085	2.62535	up
gene1689	31	32	34	89	60	116	1.64849	1.94937	2.0242	5.42738	3.27958	6.74834	0.0106381	1.55898	up
gene16890	469	313	437	1079	1078	960	12.2486	9.33354	12.4997	31.6929	28.5745	26.9105	1.63769e-05	1.4581	up
gene16894	6	0	10	140	76	198	0.504377	0	0.866875	13.2256	6.44332	17.8508	2.43503e-05	4.83259	up
gene169	104	160	252	4384	2745	5974	2.70877	4.57722	7.01164	126.942	71.4766	166.513	2.00722e-07	4.75498	up
gene16901	560	489	525	200	187	170	15.5426	15.5219	15.9639	6.23204	5.26184	5.04423	0.0001734	-1.40432	down
gene16908	33	35	23	3	8	10	3.69734	4.49163	2.8373	0.385571	0.902346	1.16975	0.00645666	-1.98166	down
gene1691	467	434	364	1883	1447	1469	11.1854	11.8878	9.55982	50.7401	38.0602	41.1359	6.47212e-10	2.01762	up
gene16911	42	53	31	122	137	69	2.34556	3.40327	1.86638	7.74782	7.87829	4.17148	0.0036991	1.44959	up
gene16915	14556	10278	9403	95	59	199	523.842	436.395	377.91	3.89943	2.13078	7.63247	5.86869e-55	-6.44354	down
gene16916	1480	1453	2188	26	38	27	104.816	119.223	163.175	2.05843	2.84702	1.98541	3.08682e-20	-5.72968	down
gene16920	608	194	444	41	53	44	35.5009	12.9014	28.4044	2.66981	3.10395	2.7518	0.000155395	-3.04061	down
gene16921	334	181	326	127	45	89	14.4115	8.89874	15.437	6.13063	1.96259	4.12364	0.000585071	-1.58365	down
gene16925	496	674	849	16	36	10	12.2998	19.1227	23.0868	0.423893	0.883422	0.241352	3.79556e-13	-4.97165	down
gene16931	116	48	77	7518	7064	6291	5.86264	2.75726	4.27643	429.501	364.201	343.134	2.11458e-59	6.56061	up
gene16937	273	715	590	32	22	13	16.5588	50.7306	43.5604	2.26284	1.35685	0.834917	1.97283e-05	-4.5317	down
gene16938	225	392	399	4208	2499	4739	12.8748	25.3993	25.373	263.467	140.585	287.685	8.25798e-08	3.57502	up
gene1694	1758	1058	1602	5551	3880	3156	55.9149	38.4881	55.8645	198.646	125.293	107.826	2.16388e-06	1.60219	up
gene16952	73	49	80	150	148	138	2.98802	2.29345	3.60037	6.94187	6.20524	6.08567	0.0133632	1.21079	up
gene16961	99	90	46	19	20	34	6.04887	6.30536	3.03722	1.28982	1.23871	2.2174	0.00490286	-1.54939	down
gene16962	174	179	148	23	18	4	19.4928	22.9369	18.124	2.84904	2.01855	0.482564	1.25973e-11	-3.43137	down
gene16963	27	51	27	108	62	68	1.9816	4.27391	2.19783	8.98905	4.67564	5.4196	0.0217385	1.23916	up
gene16965	523	501	541	1074	1126	864	10.0242	10.9833	11.3709	23.1778	21.9163	17.8016	0.00216055	1.05554	up
gene16968	7	6	8	50	23	33	0.201938	0.207242	0.258754	1.73765	0.713011	1.09987	0.000469491	2.42021	up
gene16969	596	690	636	139	219	84	9.16881	12.1437	10.7213	2.40377	3.41447	1.37534	1.58693e-08	-2.05343	down
gene16970	4	10	8	131	71	175	0.263769	0.80268	0.642549	10.7456	5.21808	13.7231	3.38894e-05	4.17894	up
gene16982	730	775	605	1415	1210	1366	9.82755	11.9303	8.92685	21.4291	16.5422	19.7538	0.00338222	1.01607	up
gene16983	427	146	216	857	374	627	27.8676	10.9031	15.4436	62.9637	24.7865	43.9472	0.0329901	1.37267	up
gene16995	482	552	470	131	106	139	49.1152	64.2827	52.4951	14.9459	10.9563	15.16	3.94826e-07	-1.90387	down
gene17013	1885	949	1401	2290	2868	2621	29.0517	16.717	23.6617	39.6848	44.8662	43.3658	0.00571733	1.00265	up
gene17015	406	19	156	3	0	1	3.6802	0.194423	1.55196	0.025573	0	0.007099	0.00857547	-7.03796	down
gene17020	31715	23163	59977	318	767	361	968.07	808.531	2006.87	10.9005	23.7448	11.807	6.43523e-07	-6.23009	down
gene17032	13	21	23	310	257	357	0.208393	0.381095	0.40641	5.61439	4.20884	6.18581	8.43697e-20	4.0995	up
gene1704	1797	1867	1884	161	198	171	30.222	35.9064	34.7365	3.0374	3.37778	3.08654	8.73743e-23	-3.29482	down
gene17040	0	0	4	76	38	125	0	0	0.049674	1.16173	0.518692	1.82341	0.000149317	5.97175	up
gene17041	239	214	172	70	87	47	14.8851	15.246	11.7508	4.89333	5.49616	3.09324	0.000744228	-1.52781	down
gene17042	304	277	284	120	156	102	9.23679	9.6003	9.45275	4.09489	4.78394	3.31255	0.011498	-1.10438	down
gene17051	0	3	2	37	22	44	0	0.189423	0.158911	3.07928	1.57458	3.4781	5.98321e-07	4.39658	up
gene17053	518	576	545	164	236	134	16.9412	21.5737	19.5524	6.04092	7.84814	4.69822	3.7327e-05	-1.53888	down
gene1706	342	326	518	26	11	0	33.1355	36.097	55.0091	2.78834	1.00912	0	1.19068e-13	-4.99366	down
gene17060	69	35	64	17	21	12	2.90792	1.66973	2.98584	0.788871	0.903663	0.531443	0.00704527	-1.64832	down
gene17061	103	95	113	227	263	175	17.4482	18.3958	21.1809	43.6651	45.5369	32.0051	0.00753899	1.18014	up
gene17064	18	46	29	152	91	171	1.16313	3.49833	2.10915	11.3404	6.14286	12.17	0.000265265	2.22579	up
gene17072	68	59	87	221	215	140	1.27408	1.2498	1.77847	4.67105	4.09429	2.81899	0.000708838	1.50452	up
gene17079	163	133	122	4	13	12	8.06844	7.55638	6.61012	0.167733	0.637143	0.638777	1.9473e-12	-3.71705	down
gene17081	429	558	585	24	26	21	27.719	41.1958	41.4244	1.68724	1.66322	1.42312	1.45956e-20	-4.39321	down
gene17089	31	7	16	87	59	67	0.695914	0.182526	0.397933	2.22331	1.36393	1.63348	0.000218661	2.12556	up
gene171	327	548	543	2108	1984	4398	20.0993	38.5189	36.5673	145.868	123.914	290.579	0.0131177	2.6888	up
gene17102	762	326	970	115	103	67	14.8907	7.28691	20.7656	2.50973	2.0388	1.39975	0.00222203	-2.76347	down
gene17103	345	206	484	92	71	23	15.3056	10.4598	23.5924	4.6029	3.16897	1.09838	0.00170415	-2.42099	down
gene17110	114	134	134	439	463	410	3.2586	4.36096	4.20422	14.1272	13.4445	12.5979	8.28641e-07	1.86388	up
gene17113	669	369	758	0	2	0	74.6645	47.0863	92.7455	0	0.167126	0	4.64141e-23	-9.73652	down
gene17123	45	77	113	185	146	205	0.688469	1.3362	1.88862	3.18801	2.2691	3.37828	0.00540184	1.26303	up
gene17129	5	17	23	244	170	303	0.118343	0.476638	0.629334	7.45393	4.57935	8.66757	3.12536e-09	4.05623	up
gene17136	8	7	5	19	27	22	0.53179	0.539879	0.326065	1.41963	1.85936	1.64552	0.0196378	1.87557	up
gene17146	153	152	159	52	80	24	5.86097	6.65361	6.68504	2.24167	3.1197	0.970347	0.00210009	-1.50749	down
gene17161	585	951	871	85	99	73	21.3797	39.7581	34.8899	3.47671	3.65544	2.84706	3.36963e-08	-3.16098	down
gene17163	0	0	0	145	90	156	0	0	0	15.6002	5.53797	15.9328	1.91763e-19	Inf	up
gene17164	0	0	0	2937	1216	2675	0	0	0	104.378	38.9998	90.7613	1.82658e-22	Inf	up
gene17165	0	0	0	628	251	638	0	0	0	32.6586	11.7938	31.6806	1.7084e-14	Inf	up
gene17192	232	226	208	68	64	41	5.62223	6.26521	5.52788	1.8564	1.56694	1.06123	3.00223e-05	-1.86628	down
gene172	149	131	68	45	27	32	3.78664	3.82298	1.89398	1.26607	0.696939	0.852734	0.00170631	-1.63968	down
gene17203	125	135	81	33	62	11	1.41536	1.75848	1.00543	0.421679	0.716058	0.134605	0.00334527	-1.62243	down
gene17211	282	220	270	765	1195	456	6.40313	5.71437	6.7337	19.5579	27.5742	11.139	0.0124061	1.72679	up
gene17228	144	105	92	26	36	42	14.2632	11.8034	9.9367	2.8104	3.5285	4.4239	0.00156642	-1.58216	down
gene17229	205	125	142	67	57	53	11.4039	7.93764	8.65134	4.17778	3.21605	3.14124	0.0063873	-1.30473	down
gene17234	988	1005	1007	393	462	192	13.6855	15.9154	15.2886	6.12107	6.49831	2.847	2.87993e-05	-1.45174	down
gene17244	6	23	24	45	60	56	0.149702	0.654039	0.646292	1.25815	1.50546	1.48445	0.00482259	1.65536	up
gene17246	128	130	106	56	70	20	6.05878	6.98915	5.45296	2.96649	3.36073	1.01484	0.0180356	-1.25542	down
gene17256	360	343	468	185	195	112	7.71191	8.395	10.9823	4.44889	4.23132	2.559	0.00426064	-1.17976	down
gene17265	198	153	144	47	78	26	2.53839	2.23908	2.02797	0.669632	1.00807	0.356374	0.00061464	-1.62809	down
gene17271	17	28	27	174	109	277	1.57302	3.03668	2.71712	18.5274	10.4219	28.2198	0.00305422	3.05978	up
gene17273	1263	758	1803	0	0	0	49.0893	33.6721	76.8391	0	0	0	6.6962e-19	#NAME?	down
gene17278	2255	1818	2545	96	135	84	217.216	200.239	268.74	10.3073	13.2001	8.62347	5.97752e-35	-4.30331	down
gene17279	9	17	22	55	55	104	0.274925	0.611597	0.756069	1.9607	1.79234	3.56802	0.0107925	2.2502	up
gene17282	1458	823	991	130	167	126	83.6565	54.006	62.3326	8.36203	9.72358	7.73349	7.73775e-17	-2.83409	down
gene17286	361	273	309	86	94	66	11.8057	10.2324	11.0878	3.16698	3.11743	2.30183	8.60289e-06	-1.84327	down
gene17291	298	223	291	154	115	62	5.43369	4.65562	5.81496	3.15266	2.12702	1.21497	0.00596717	-1.22269	down
gene17293	19	18	12	99	91	100	0.875196	0.968007	0.610465	5.29171	4.40885	5.09887	5.3413e-07	2.67166	up
gene17294	150	13	197	948	655	1757	9.69264	0.916739	13.9526	69.0944	43.1279	122.309	0.00604656	3.37943	up
gene17295	81	56	53	0	0	0	1.9568	1.53683	1.39443	0	0	0	6.07102e-16	#NAME?	down
gene17298	272	317	362	43	58	59	10.2227	13.6102	14.891	1.81108	2.2053	2.36467	3.13377e-09	-2.47634	down
gene173	1219	1697	2605	15633	10752	22981	43.0754	65.5619	100.873	620.998	385.312	871.243	0.000138797	3.25576	up
gene17307	2796	1896	3624	239	435	229	70.3721	54.5521	99.9882	6.75687	11.1126	6.18573	1.33081e-07	-3.11228	down
gene17316	83	50	56	177	198	250	13.9301	9.45949	10.2574	33.4859	33.7086	45.1244	3.64475e-05	1.859	up
gene1732	529	387	505	1374	1519	1406	8.92339	7.45303	9.32968	26.0554	26.0106	25.4552	2.673e-07	1.70231	up
gene17330	20	15	24	128	168	37	1.0335	0.86587	1.31539	7.42586	8.82948	2.04772	0.0195886	2.55608	up
gene17335	123	114	123	413	287	215	5.75846	6.13497	6.30908	21.8203	13.6839	10.827	0.000467079	1.41969	up
gene17340	90	137	113	22	29	31	4.36737	7.65812	6.00555	1.17108	1.39543	1.60953	0.000122871	-1.96218	down
gene17349	65	46	50	10	13	9	7.2547	5.798	6.10358	1.25688	1.46784	1.07918	0.000341031	-2.22665	down
gene17360	373	310	284	0	0	0	9.56779	9.09423	7.98885	0	0	0	9.75949e-41	#NAME?	down
gene17361	183	156	134	1	0	2	6.21919	6.04212	4.96739	0.022596	0	0.051094	2.32676e-24	-7.14131	down
gene17362	1221	854	915	0	5	0	33.824	27.066	27.7741	0	0.126413	0	1.26256e-66	-9.14543	down
gene17363	1039	661	722	3	0	3	34.4549	25.0552	26.2611	0.074637	0	0.071258	6.23235e-59	-8.52317	down
gene17364	176	188	159	0	0	0	4.51035	5.51643	4.45905	0	0	0	2.56902e-29	#NAME?	down
gene17365	163	139	125	1	0	5	6.1904	6.05901	5.20693	0.012687	0	0.175133	1.04121e-20	-5.95902	down
gene17367	104	73	154	12	40	12	5.54906	4.44514	9.06736	0.708948	2.18178	0.684433	0.00207568	-2.29016	down
gene17368	13	31	15	120	58	149	0.860026	2.42127	1.06292	9.28552	4.02944	10.9883	0.00421098	2.55313	up
gene17369	7	14	30	87	32	102	0.375575	0.879796	1.89311	5.63254	1.84444	6.26798	0.0334218	2.18964	up
gene1737	525	550	622	131	100	109	9.45995	11.3385	12.2912	2.65836	1.82672	2.09319	1.65174e-09	-2.23423	down
gene17370	671	403	369	208	160	203	23.1518	15.9053	13.9479	8.05907	5.59619	7.49162	0.00123571	-1.21127	down
gene17371	43	39	22	14	7	11	3.2951	3.39117	1.83431	1.16834	0.531658	0.903296	0.0244809	-1.59505	down
gene1738	68	64	89	24	14	11	6.81893	7.26236	9.72082	2.69197	1.38087	1.14386	0.000256012	-2.10946	down
gene17380	143	83	120	276	344	151	1.86726	1.3135	1.70314	4.13401	4.89518	6.39382	0.01394	1.24707	up
gene17383	401	273	469	34	35	28	26.8349	20.8736	34.4487	2.55045	2.37762	1.99519	9.83888e-13	-3.46488	down
gene17384	411	440	663	47	42	41	7.74491	9.4848	13.7073	0.980411	0.79202	0.817198	9.70673e-09	-3.46257	down
gene17392	246	299	345	645	537	676	14.0907	19.6478	21.7243	41.7016	31.28	41.6823	0.00133363	1.1492	up
gene17397	991	628	1038	3355	3175	2761	19.689	14.2565	22.5917	74.9721	64.0264	58.8968	8.25501e-09	1.90528	up
gene1740	10	20	14	64	48	43	0.32797	0.742892	0.494707	2.32657	1.59274	1.50718	0.00171328	1.87153	up
gene1742	33	20	9	75	43	59	0.574264	0.4034	0.155868	1.49808	0.76438	1.1117	0.00633766	1.64497	up
gene17424	915	1095	1013	2675	2488	3393	191.689	262.319	232.627	630.285	529.049	763.361	1.33635e-05	1.60014	up
gene17443	89	41	73	38	22	20	5.1393	2.70156	4.62976	2.44237	1.23736	1.19666	0.0367691	-1.24404	down
gene17444	219	151	128	46	64	20	17.5898	13.8658	11.2651	4.07401	5.18565	1.69517	9.30594e-05	-1.85002	down
gene17446	460	443	386	182	203	166	31.6388	34.8251	29.1016	14.0143	14.1146	12.2145	0.00436101	-1.13161	down
gene1745	441	747	760	1434	1096	1897	11.8	22.8946	22.3118	43.2332	29.8273	54.5896	0.0209888	1.27159	up
gene17454	18	32	51	276	192	347	0.976397	1.97401	3.03221	17.0167	10.7177	20.4692	1.82129e-06	3.09099	up
gene17455	34	139	82	1077	714	1295	0.969066	4.53636	2.56437	34.6178	20.7052	39.7299	2.4575e-08	3.65691	up
gene17456	249	220	368	2467	2117	3833	21.0334	21.297	34.0849	234.89	181.918	348.432	8.70092e-06	3.44239	up
gene17460	9	29	32	117	66	196	0.437495	1.65495	1.74404	6.62035	3.32469	10.5912	0.0285158	2.51826	up
gene17464	0	0	0	382	234	1015	0	0	0	28.1102	15.5167	71.4625	2.30562e-05	Inf	up
gene17465	133	183	162	441	341	446	5.38906	8.50384	7.21923	20.2052	14.0945	19.5382	0.000165189	1.44638	up
gene17472	26	43	59	142	95	228	1.13863	2.14406	2.87249	7.06013	4.25228	10.8389	0.033095	1.95635	up
gene17481	3	5	8	201	126	278	0.095327	0.193744	0.35794	9.24333	5.35343	11.1066	1.08532e-07	5.32717	up
gene17488	93	80	83	162	171	210	4.15774	4.0997	4.03521	8.15676	7.74537	10.0968	0.0112835	1.19764	up
gene17489	97	78	180	33	43	17	3.12227	2.86604	6.38783	1.20183	1.41607	0.5865	0.036381	-1.87169	down
gene17493	112	85	176	207	226	276	11.8379	10.3429	20.5029	24.8218	24.4086	31.5535	0.0229615	1.03031	up
gene17495	4	0	9	35	26	23	0.324667	0	0.758715	3.3014	2.15243	2.01951	0.000280726	2.77898	up
gene17498	198	147	209	71	78	88	27.5417	23.3421	31.8533	10.9747	10.9374	13.0253	0.0174656	-1.11422	down
gene17517	942	765	1203	145	187	235	32.529	30.2201	45.5406	5.62022	6.55567	8.6862	4.06346e-08	-2.24607	down
gene17518	5528	7447	6325	1652	1640	1404	236.59	351.321	286.211	75.8102	68.8605	62.7236	2.01693e-08	-1.96236	down
gene1753	48	22	35	6	5	2	1.65126	0.835906	1.29767	0.229822	0.144309	0.058213	8.43232e-05	-2.92587	down
gene17537	19	22	30	209	149	103	2.35993	3.08858	4.02541	29.2015	18.7448	13.6823	9.03107e-09	2.75576	up
gene17540	114	65	134	0	0	0	7.85037	5.12052	10.1426	0	0	0	1.10802e-15	#NAME?	down
gene17544	190	146	127	84	57	61	8.50046	7.43838	6.21326	4.20131	2.55576	2.89277	0.02689	-1.09516	down
gene17550	35	23	37	16	10	0	2.49131	1.82087	2.82894	1.25501	0.657842	0	0.0156525	-1.83716	down
gene17553	597	554	662	1097	912	1490	24.9547	26.472	30.3167	51.5864	38.7003	66.8815	0.029139	1.05996	up
gene17559	1446	1604	1469	0	0	2	76.899	97.5135	85.5975	0	0	0.108881	1.42571e-81	-10.9268	down
gene1758	203	134	196	391	400	300	5.77137	4.3558	6.11243	12.5053	11.5611	9.17286	0.00524836	1.13032	up
gene17588	662	934	1012	345	335	147	23.861	27.2237	28.2729	13.9599	12.2487	5.68271	0.000637556	-1.60995	down
gene17589	16	6	8	40	52	71	1.00747	0.455933	0.580476	2.96275	3.46127	5.05326	0.000176917	2.60577	up
gene1759	184	199	190	97	115	33	5.99597	7.40638	6.79625	3.54081	3.78992	1.15188	0.0167	-1.17032	down
gene17590	14	34	40	211	174	156	0.95082	2.73527	3.14109	17.0293	12.65	11.9802	5.22744e-09	2.66678	up
gene17591	25	21	52	9	6	3	1.28378	1.22141	2.91385	0.480286	0.288857	0.146465	0.0309382	-2.39936	down
gene17595	4221	1245	3435	348	542	402	227.931	76.8389	203.31	21.0928	29.6956	23.2813	0.00168222	-2.65225	down
gene17596	421	301	438	182	210	52	11.7923	9.6296	13.4384	5.72452	5.97225	1.55436	0.00134562	-1.32199	down
gene17602	80	60	52	23	32	19	8.59775	7.28325	6.12381	2.74435	3.41374	2.19569	0.0340777	-1.27343	down
gene17603	1918	1340	1580	24	16	14	16.9158	13.5111	15.2744	0.23205	0.143076	0.13152	1.69161e-57	-6.3941	down
gene17604	422	293	430	180	130	155	28.4726	22.6006	31.7646	13.6445	8.87244	11.2163	0.00293562	-1.19817	down
gene1761	177	182	228	1008	1133	1005	2.89438	3.41843	4.09305	18.5987	18.8963	17.7277	6.25269e-14	2.50998	up
gene17622	1752	1129	1177	2035	3392	2804	368.875	271.844	271.554	481.861	724.9	633.976	0.00403854	1.14441	up
gene17627	738	523	756	267	259	175	94.5096	76.6193	106.077	38.3455	33.6565	23.9472	5.9914e-05	-1.43682	down
gene17628	92	78	84	36	40	22	4.38978	4.29127	4.39555	1.90734	1.94129	1.10238	0.0223693	-1.29189	down
gene17632	126	86	162	15	36	0	10.2813	8.0008	14.4868	1.36183	2.94663	0	1.3085e-05	-2.82751	down
gene17641	93	102	77	31	23	19	4.58261	5.78029	4.14786	1.7189	1.1283	0.980667	0.000793298	-1.81997	down
gene17642	245	254	239	106	161	78	28.8359	34.1093	30.7639	14.0274	19.1632	9.81469	0.0281153	-1.01853	down
gene17649	24	25	13	109	65	204	1.32411	1.6123	0.799827	6.92672	3.75636	12.4648	0.0359312	2.74752	up
gene17651	38	37	49	110	101	73	4.40954	4.9605	6.18898	14.5031	11.9641	9.14048	0.0153085	1.27052	up
gene17658	223	257	364	1210	824	745	8.53308	11.2763	15.3024	52.1884	32.0775	29.082	6.85574e-08	1.78412	up
gene1766	506	614	666	2778	2961	3070	6.16838	8.56478	10.8802	46.5561	44.7787	49.1117	2.95338e-13	2.39019	up
gene17661	29	40	42	189	156	116	1.12252	1.77255	1.79383	8.29877	6.18097	4.8546	5.12988e-06	2.11533	up
gene17680	403	50	837	0	0	0	45.2119	6.3666	103.089	0	0	0	0.000461806	#NAME?	down
gene17693	97	99	171	569	537	740	3.16951	3.65194	6.12814	21.461	18.2516	26.5597	3.17224e-08	2.42619	up
gene17694	334	308	391	71	61	54	13.4771	14.2058	17.2754	3.22081	2.46275	2.30851	6.95546e-09	-2.3892	down
gene17706	290	232	146	52	79	51	4.15175	3.79485	2.29183	0.826306	1.14821	0.779618	5.93713e-05	-1.76607	down
gene17707	8	12	7	56	44	100	1.01788	1.70438	1.02127	8.40817	5.88418	14.4537	0.00398468	3.00239	up
gene17728	501	355	478	231	282	85	9.17131	7.42236	9.60423	4.74896	5.23844	1.65818	0.00757065	-1.08598	down
gene17734	421	280	392	213	160	65	42.501	32.2845	43.3805	24.1635	16.3462	6.95118	0.00281122	-1.25068	down
gene17741	889	497	787	1586	1098	1436	18.6349	11.9076	18.0861	37.4064	23.3617	32.3415	0.00322619	1.03692	up
gene17753	959	812	795	2995	2597	2761	48.2252	48.0058	47.3742	167.052	133.908	158.636	4.81192e-08	1.80481	up
gene17759	8	23	17	236	159	214	0.452425	1.47336	1.04367	14.9681	9.11072	12.975	5.41e-15	3.7207	up
gene17765	441	368	258	153	169	138	78.9178	75.2755	50.6372	30.7298	30.6709	26.495	0.00708076	-1.10798	down
gene17766	978	1422	1378	316	308	248	14.8252	24.6609	22.8977	5.38667	4.73071	4.03371	1.83591e-06	-2.04682	down
gene17767	0	8	0	59	24	61	0	1.06061	0	8.24526	2.98817	8.11051	4.53332e-05	4.18439	up
gene17768	4	2	8	76	54	116	0.187098	0.141258	0.530484	5.28946	3.39874	7.71037	2.05795e-05	4.25112	up
gene1777	51	53	46	220	126	196	1.21591	1.42427	1.18303	6.63423	3.04992	5.51893	1.78464e-05	1.94912	up
gene17778	27	11	10	32	38	53	0.397384	0.171133	0.156276	0.52136	0.568829	0.83342	0.0279264	1.52497	up
gene17782	6	11	5	45	24	46	0.26969	0.629969	0.253264	2.69938	1.30424	2.66384	0.00025376	2.4698	up
gene17788	155	172	189	52	49	13	19.1761	24.3006	25.6008	7.17315	6.10968	1.61713	8.52904e-06	-2.13395	down
gene1779	27	17	40	154	104	179	0.78653	0.555839	1.29581	5.13825	3.14186	5.72559	9.72466e-06	2.48774	up
gene17805	194	75	193	44	57	29	12.8922	5.71365	14.0589	3.23424	3.84571	2.0408	0.0126111	-1.72828	down
gene17808	97	36	50	96	149	118	11.7819	4.99185	6.62334	13.0593	18.3729	15.3651	0.0356129	1.13252	up
gene17813	189	195	205	101	63	88	17.1876	20.342	20.5068	10.3508	5.7968	8.58806	0.0159686	-1.13388	down
gene17816	39	23	46	0	5	8	3.81321	2.57744	4.95874	0	0.46036	0.747694	5.6532e-05	-2.88422	down
gene17821	152	88	116	279	280	323	22.7838	15.0356	19.1461	47.1511	42.8057	52.1919	0.00071193	1.43303	up
gene17823	67	24	30	8	15	4	0.65513	0.268011	0.318659	0.081473	0.145867	0.040364	0.0198918	-2.04554	down
gene17824	154	169	224	841	1045	863	8.68594	10.957	13.8927	53.5758	60.1357	52.4998	8.01898e-13	2.41312	up
gene17825	26	4	17	59	62	103	3.37585	0.509184	2.46678	8.78869	8.35768	14.5721	0.00230104	2.4281	up
gene17839	38	32	23	4	3	11	2.9901	2.8582	1.9357	0.327012	0.213802	0.903043	0.00219116	-2.20786	down
gene17848	40	45	37	2	8	4	1.14176	1.49037	1.15528	0.060258	0.230389	0.119245	1.97283e-05	-3.02669	down
gene17850	84	87	55	268	261	198	6.75925	7.99787	4.87508	24.3718	21.4053	17.1903	3.23615e-05	1.77459	up
gene1786	225	279	265	34	34	45	28.2107	40.0991	36.4416	4.68204	4.25434	6.06255	1.15325e-09	-2.66858	down
gene17861	10	7	12	213	96	152	0.343409	0.274855	0.450133	8.21598	3.33829	5.59968	1.05406e-08	4.08287	up
gene17866	15	25	15	65	77	40	0.621781	1.14826	0.66218	3.01914	3.22564	1.7836	0.00178313	1.78456	up
gene1787	676	583	587	82	90	84	59.2595	58.4409	56.4019	8.02741	7.98428	7.89611	1.02164e-13	-2.74771	down
gene17879	656	585	682	270	310	301	22.0203	22.4436	25.0708	10.1799	10.5329	10.8436	0.00518239	-1.02539	down
gene1788	379	442	393	6	7	10	29.0678	43.917	35.2838	0.715737	0.556051	1.07255	5.01563e-31	-5.61161	down
gene17890	295	215	235	133	139	69	15.2414	12.7061	13.3276	7.72539	7.26492	3.80851	0.0229931	-1.04274	down
gene1791	36	65	48	169	135	201	1.33742	2.78286	1.975	7.20902	5.17738	8.17633	5.44489e-05	1.84385	up
gene17911	310	319	239	17	24	9	14.8091	17.4495	12.5372	0.907468	1.16481	0.46079	3.80575e-18	-4.0445	down
gene17912	425	396	287	43	30	15	24.09	25.6928	17.8393	2.73304	1.70267	0.908924	1.01294e-16	-3.58625	down
gene17922	519	630	648	3	4	4	26.9206	37.391	36.8377	0.127713	0.186246	0.205076	2.09751e-46	-7.25804	down
gene17923	1386	1368	1629	19	22	10	28.7627	32.4611	37.0503	0.432656	0.463513	0.202076	5.16296e-56	-6.35791	down
gene1793	69	89	73	194	163	181	0.713053	1.05748	0.826899	2.26099	1.71682	2.01441	0.00430928	1.30454	up
gene17938	9	17	13	69	39	56	0.812983	1.73938	1.29861	7.21756	3.64078	5.61017	0.000324257	2.13835	up
gene1794	994	409	439	33	17	27	5.11865	2.40323	2.47746	0.186059	0.087825	0.149258	5.87971e-07	-4.44081	down
gene17961	57	29	59	25	12	9	3.09855	1.78972	3.53872	1.49559	0.617423	0.52813	0.0152788	-1.57976	down
gene17966	39	37	52	139	100	224	1.44729	1.5713	2.14151	5.87572	3.80155	9.07207	0.0220047	1.97188	up
gene17967	243	158	132	319	379	324	5.97614	4.44092	3.56273	8.83301	9.47221	8.5645	0.0127118	1.05985	up
gene17988	79	120	143	10	0	7	5.8861	10.267	11.7188	0.841662	0	0.509454	9.83777e-09	-4.26004	down
gene17991	131	112	125	407	382	302	12.6959	12.3469	13.2545	44.3073	37.5889	31.4056	2.65515e-05	1.657	up
gene17994	87	61	62	22	12	7	9.06208	7.26608	7.00228	2.55287	1.2235	0.723189	9.80566e-05	-2.28275	down
gene1800	890	574	784	1256	1602	1943	19.2902	14.2695	18.5091	30.1421	34.8314	45.0188	0.0048875	1.22158	up
gene18006	284	200	223	98	87	83	21.8547	17.5876	18.8149	8.42299	6.77549	6.82572	0.00334581	-1.2942	down
gene18019	21483	15497	11973	30	72	84	2088.97	1723.2	1276.23	3.24063	7.06234	8.68416	2.45505e-57	-7.89273	down
gene1803	149	100	93	233	341	361	9.08664	6.94245	6.23917	16.0486	21.1606	23.6965	0.000289459	1.58258	up
gene18032	1049	777	1048	2602	2628	2793	20.0144	16.9957	22.493	56.0899	52.0235	57.5282	2.00097e-06	1.58798	up
gene18033	696	545	625	1802	1420	1995	17.144	15.3559	16.8876	49.9497	35.5201	52.7897	1.6414e-06	1.59527	up
gene18038	28	49	36	81	75	100	2.67018	5.35231	3.78766	8.77776	7.37126	10.4296	0.0194459	1.26398	up
gene1804	3309	2302	2824	837	862	915	79.3806	63.151	74.266	22.5617	25.3056	24.9287	1.5417e-06	-1.57707	down
gene18044	4	8	4	33	22	32	0.295987	0.627268	0.262527	2.86763	1.70704	2.67156	0.000654198	2.51759	up
gene18061	180	233	229	67	103	15	4.17613	6.16545	5.8216	1.72721	2.41573	0.356035	0.000254607	-1.75536	down
gene18062	81	77	65	168	205	104	4.18493	4.51547	3.6509	9.76828	10.7775	5.75732	0.0127264	1.17773	up
gene18065	137	171	191	25	30	19	15.1522	21.6576	23.2083	3.01003	3.298	2.20591	2.99666e-08	-2.68359	down
gene18076	11	10	18	262	139	495	0.377797	0.386605	1.1636	17.5466	8.60434	32.2942	0.0029709	4.64687	up
gene18077	15	29	33	387	228	603	0.906079	2.07735	2.26581	27.6511	14.6795	41.1608	0.000286007	4.07563	up
gene18096	221	201	106	83	22	83	4.6769	4.87743	2.46058	1.97089	0.454293	1.87391	0.0195886	-1.36797	down
gene18108	384	392	435	28	27	24	30.7998	35.9783	38.2048	2.45357	2.15406	2.05053	2.47116e-19	-3.85226	down
gene18119	53	17	29	97	54	111	1.27799	0.46693	0.749072	2.63885	1.31677	2.86647	0.0251871	1.55995	up
gene18124	593	539	542	1488	954	1238	50.088	52.0486	50.1697	141.358	81.7624	112.291	0.000275078	1.2323	up
gene18132	6	0	0	157	100	91	0.471154	0	0	14.0101	8.0396	7.70859	2.11291e-19	6.09237	up
gene18144	27	51	56	516	319	696	1.92793	4.2082	4.38723	41.8785	23.3882	53.9434	2.34104e-05	3.59986	up
gene18148	257	281	403	8	0	0	18.6144	23.2615	32.0242	0.597944	0	0	1.25225e-19	-6.89287	down
gene18152	394	252	393	2	0	0	22.8425	16.7273	24.9609	0.113372	0	0	1.25509e-39	-9.0118	down
gene18153	2967	3544	3715	38	32	36	30.3187	41.4233	41.6254	0.42596	0.323357	0.390541	3.027e-51	-6.5069	down
gene18159	2766	2399	1811	1393	1357	250	172.66	171.299	123.932	92.8475	85.9707	16.7016	0.0144296	-1.15921	down
gene1817	527	326	364	151	169	64	9.49143	6.71514	7.18407	3.04598	3.08435	1.22621	7.13124e-05	-1.577	down
gene18174	48	43	25	99	82	67	2.14534	2.1878	1.20588	4.98037	3.74684	3.22552	0.0321293	1.1922	up
gene18176	788	503	834	125	133	15	37.3685	27.2653	43.3903	6.63179	6.38929	0.748216	5.07307e-11	-2.908	down
gene18197	42	10	34	392	402	476	0.967792	0.30837	0.843967	10.7128	9.85265	13.3654	2.68546e-21	4.02823	up
gene1820	144	132	87	49	25	58	9.69844	10.115	6.39591	3.6654	1.67611	4.11827	0.00748511	-1.33755	down
gene18201	32	37	17	49	83	103	2.59293	3.39458	1.51965	4.45793	6.88044	9.06833	0.0288026	1.57434	up
gene18222	283	201	215	102	98	90	16.676	13.534	13.8913	6.75565	5.85656	5.63744	0.00924964	-1.1625	down
gene18224	3	6	4	46	25	24	0.121654	0.400492	0.252536	3.09346	1.48883	1.51148	6.84832e-05	2.91616	up
gene18229	1160	1097	749	263	319	73	17.8521	19.3004	12.6323	4.53768	4.97051	1.19931	1.06395e-08	-2.13431	down
gene18231	6	8	6	112	93	120	0.596534	0.98974	0.792106	15.0573	11.3198	15.385	4.62658e-13	4.11324	up
gene18247	112	70	69	341	261	354	13.9284	9.94373	9.42362	47.7521	32.955	47.3838	6.3526e-07	2.05448	up
gene18265	0	0	6	615	467	1178	0	0	0.384246	45.9589	31.5021	84.1151	2.7286e-08	8.63053	up
gene18269	355	335	289	4	76	129	20.2257	21.8	17.9383	0.574438	4.37818	7.80926	2.17989e-07	-2.06289	down
gene1827	331	239	347	151	171	80	12.1201	9.99008	13.9471	6.22745	6.35184	3.13627	0.0110283	-1.1109	down
gene18289	37	50	70	199	131	249	0.629505	0.967014	1.29612	3.82293	2.27738	4.58024	0.00145433	1.97333	up
gene183	61	70	49	23	27	21	1.9064	2.48691	1.68532	0.794613	0.84481	0.695042	0.0429991	-1.25347	down
gene18301	11	6	1	36	31	24	1.7268	1.09384	0.180165	6.60233	5.15793	4.17286	0.000875216	2.47628	up
gene18304	99	59	63	232	190	209	9.34597	6.3757	6.4624	24.6798	18.1918	21.1923	0.00026591	1.63255	up
gene18307	61	53	33	30	13	13	5.44708	5.49111	3.22988	2.99087	1.1147	1.24413	0.0469883	-1.31057	down
gene18326	32	3	0	10	400	556	1.5295	0.132154	0	0.502609	19.4656	28.6035	0.0322905	5.07514	up
gene18330	30	41	50	300	210	460	2.58254	4.09365	4.74897	29.6401	18.6664	43.3919	0.000510568	3.10445	up
gene18331	2607	3022	2891	81	71	67	27.9696	37.0675	33.9978	0.974919	0.765172	0.762157	2.73179e-46	-5.19995	down
gene18339	16	13	5	57	67	99	0.67133	0.646825	0.227923	2.84034	3.00282	4.69905	7.54626e-05	2.85791	up
gene18343	40	54	51	8	21	6	1.07475	1.68606	1.52265	0.231651	0.580454	0.170765	0.00214803	-1.98875	down
gene1835	195	147	199	469	468	601	9.20541	7.97704	11.2718	27.0765	22.6801	30.7521	1.29811e-05	1.62134	up
gene18361	87	53	47	133	125	129	9.68435	6.71279	5.73409	16.6608	14.081	15.4273	0.0230884	1.17311	up
gene18368	11	15	10	41	39	64	0.94663	1.47272	0.940228	3.90872	3.40478	5.82678	0.00113783	2.10718	up
gene18371	333	212	348	109	113	87	22.9904	16.7112	26.2668	8.45934	7.85366	6.38975	0.00064803	-1.43389	down
gene184	13	29	19	63	50	113	0.440789	1.14288	0.700537	2.44815	1.75533	4.23093	0.0381442	1.98487	up
gene18401	88	87	69	39	32	0	3.78874	4.28148	3.24498	1.85597	1.38434	0	0.002333	-1.75027	down
gene18415	72	39	54	104	205	217	3.92716	2.40073	3.2326	6.38402	11.3948	12.7897	0.00813289	1.81384	up
gene18419	43	41	34	95	81	152	2.09434	2.29189	1.8188	5.26534	4.06339	8.11051	0.0225755	1.59952	up
gene18427	210	147	180	64	76	19	6.50369	5.1881	6.10033	2.20024	2.36532	0.626209	0.000347187	-1.68619	down
gene18436	89	82	82	382	324	680	3.30647	3.45284	3.33217	15.9511	12.2037	27.0978	0.00501033	2.58176	up
gene1844	449	143	195	57	65	27	27.705	10.0731	13.1607	3.91122	4.01843	1.76141	0.0159261	-2.27836	down
gene18441	1684	1636	1398	854	476	524	57.4986	63.8967	52.3275	32.7733	16.4847	19.2053	0.000209059	-1.2643	down
gene18457	351	219	269	172	166	51	8.48813	6.05534	7.12582	4.67013	4.06091	1.30632	0.0226851	-1.0336	down
gene18460	24	64	49	200	131	317	1.65421	5.14019	3.7923	15.8968	9.38851	24.0943	0.0131177	2.32634	up
gene18466	1422	739	1169	338	481	223	47.0844	27.985	42.4435	12.5676	16.1653	7.93181	5.04534e-05	-1.5764	down
gene18478	146	193	109	62	61	44	11.9811	18.1114	9.7329	5.69231	5.07644	3.83248	0.00644443	-1.34746	down
gene18479	50	63	35	116	85	119	2.93708	4.28353	2.25541	7.74872	5.14598	7.61609	0.0205743	1.20952	up
gene18488	0	12	0	45	41	46	0	0.900565	0	3.55782	2.91974	3.40801	3.72108e-07	3.466	up
gene185	22	36	30	134	116	242	1.06568	1.9853	1.60182	7.41994	5.83767	12.8664	0.00537133	2.58749	up
gene18534	94	81	194	370	421	294	4.62908	4.58381	10.5311	20.6664	21.2295	15.6604	3.06811e-05	1.6284	up
gene18544	93	224	189	848	689	930	13.986	38.8034	31.3824	144.666	106.073	151.478	4.87896e-11	2.35252	up
gene18547	1657	813	1447	534	636	238	45.9769	25.7765	44.025	16.6545	17.9065	7.07707	0.00320958	-1.38753	down
gene18572	15	11	14	142	111	121	0.395518	0.336055	0.408114	4.27372	3.0141	3.46758	1.7258e-10	3.32635	up
gene18573	3	7	3	289	333	478	0.072887	0.290613	0.095347	11.8076	12.2822	18.7019	9.5977e-15	6.49012	up
gene18579	18	9	26	50	56	47	1.26458	0.741656	2.0112	4.06967	4.10342	3.64708	0.00809902	1.628	up
gene1860	192	133	155	430	363	429	10.5542	8.35519	9.33291	26.6859	20.308	25.3957	0.000195625	1.46086	up
gene18609	28498	18482	31287	241	465	437	1250.61	927.499	1505.11	11.8463	20.7071	20.5774	5.77804e-30	-5.97702	down
gene18610	2123	1268	1867	29	10	5	287.938	196.621	277.552	4.32248	1.34267	0.607754	5.45455e-54	-6.84473	down
gene18611	65	27	17	113	72	106	3.90818	1.81987	1.09155	7.61373	4.36575	6.816	0.00373434	1.57204	up
gene18621	11	16	12	27	28	48	1.17333	1.95098	1.34494	3.2635	3.04157	5.56931	0.0389145	1.50852	up
gene18628	10	26	23	123	80	80	0.474603	1.54206	1.2819	7.18072	4.24299	4.45756	7.8924e-06	2.30518	up
gene18663	230	165	323	0	1	0	7.8048	6.40479	12.0628	0	0.025938	0	3.49069e-17	-9.42552	down
gene18673	755	657	458	123	197	109	23.9051	23.7839	15.9079	4.36652	6.31483	3.70113	1.91392e-08	-2.02498	down
gene18685	14	20	4	105	49	117	1.77335	2.92294	0.484855	15.604	6.45091	16.5866	0.00057659	2.94201	up
gene1870	134	119	110	225	187	293	5.76488	5.81538	5.15977	10.8845	8.16391	13.4995	0.0187041	1.0745	up
gene1871	129	65	114	297	238	168	2.20466	1.26409	2.1255	5.72023	4.13244	3.0869	0.00329114	1.28699	up
gene18718	10	11	10	155	81	201	0.315458	0.397677	0.3623	5.76942	2.6971	7.15638	6.21968e-05	3.92845	up
gene1872	19	29	39	83	66	108	1.01593	1.81974	2.33758	5.17386	3.71976	6.40226	0.00188362	1.64885	up
gene18723	83	37	23	4	2	4	2.90396	1.49068	0.888579	0.152599	0.071854	0.151517	0.00223937	-3.68137	down
gene18742	91	55	59	285	274	354	9.53659	6.57833	6.77841	33.9183	29.392	40.1846	4.82353e-08	2.28562	up
gene18743	219	266	263	2661	1759	4402	18.9345	27.3533	25.9534	271.653	163.454	437.224	0.000708603	3.67445	up
gene18748	352	205	215	88	81	49	11.9398	7.94442	8.00281	3.34786	2.77031	1.77904	6.17736e-05	-1.72326	down
gene18756	34	48	35	3	5	4	5.66943	9.14025	6.37487	0.572466	0.688873	0.720228	1.16591e-05	-3.1968	down
gene1876	38	39	46	85	81	111	1.18752	1.40955	1.58419	2.99646	2.57712	3.75862	0.0181112	1.27437	up
gene18761	142	109	70	305	226	332	6.85124	6.015	3.68068	16.5373	11.0566	17.1827	0.00024861	1.5514	up
gene18771	153	162	40	9	19	17	3.75064	4.53214	1.0729	0.242487	0.469647	0.44609	0.0116718	-2.85361	down
gene18775	451	306	365	659	755	693	17.4828	13.555	15.4753	28.6943	29.709	28.8103	0.00537209	1.02123	up
gene18784	14510	4611	7895	29	19	61	723.895	263.045	431.789	1.60509	0.959244	3.22732	5.37265e-12	-7.76904	down
gene18785	10365	3403	6225	0	0	19	482.631	181.505	317.926	0	0	0.936369	1.1861e-17	-9.77582	down
gene1879	230	129	79	5	6	0	14.9896	9.57277	5.58357	0.328572	0.341893	0	1.7666e-07	-5.24162	down
gene18798	26	35	16	207	107	327	2.3679	3.62231	1.62217	21.4638	10.0334	32.4784	0.00756878	3.17795	up
gene18799	51	46	66	189	145	344	4.45965	4.5339	6.32837	18.6696	12.9269	32.3757	0.0297164	2.18042	up
gene1881	27	42	35	133	82	193	2.11312	3.82502	3.03625	12.0181	6.67138	16.7481	0.0140175	2.07228	up
gene18820	129	103	101	400	579	523	14.7282	13.3227	12.5217	51.2616	67.0375	64.11	1.18729e-09	2.28701	up
gene18826	0	0	0	298	165	1168	0	0	0	23.2768	11.5946	87.0959	0.00129494	Inf	up
gene1883	510	462	546	75	75	53	9.77105	10.2876	11.4737	1.61287	1.44149	1.07885	3.88382e-13	-2.81999	down
[truncated: 1,747 more rows]
