# Supplementary material for: A Combinatorial Single-Molecule Real-Time and Illumina Sequencing Analysis of Postembryonic Gene Expression in the Asian Citrus Psyllid Diaphorina citri
Source: Insects. 2024 May 28;15(6):391. doi: 10.3390/insects15060391 (PMC11203772; doi:10.3390/insects15060391)
Supplement: Supplementary file 1 [file insects-15-00391-s001.zip › Table S9.xlsx]

## Sheet: T01_T02_T03_vs_T04_T05_T06.GO_e
#GO_classify1	GO_classify2	All gene	DE gene	Genes
#Total_gene		5029	775
cellular component	extracellular region	65	33	gene3502;gene19470;gene2824;gene5732;gene15243;gene3078;gene16244;gene9240;gene16732;gene19674;gene11548;gene6174;gene3295;gene19471;gene11550;gene3022;gene863;gene7443;gene13352;gene5328;gene13739;gene4313;gene12484;gene360;gene18952;gene7130;gene13738;gene359;gene3023;gene2138;gene17340;gene19697;gene10885
cellular component	collagen trimer	3	0
cellular component	cell	1450	170	gene6713;gene11888;gene2405;gene10161;gene18621;gene317;gene14141;gene15450;gene19389;PB.2026;gene12517;PB.1777;gene13948;gene13214;gene11045;gene5892;gene450;gene15623;gene10146;gene10799;gene6222;gene1506;gene11110;gene7212;gene13960;gene4723;gene4909;gene10486;gene1421;gene18756;gene14556;gene7539;gene19249;gene3558;gene6031;gene11245;gene15341;gene1201;gene15592;gene17081;gene15546;gene15075;…
cellular component	membrane	870	131	gene13359;gene14555;gene17649;gene2835;gene11299;gene19319;gene9236;gene15212;gene5109;gene7518;gene8317;gene13065;gene2737;gene565;gene19315;gene13360;gene16010;gene13287;gene19174;gene11890;gene4736;gene19185;gene3597;gene5005;gene2267;gene15291;gene8292;gene97;gene4185;gene11510;gene15342;PB.797;gene10581;gene15807;gene10146;gene12798;PB.234;gene15623;gene7620;gene4776;gene13960;gene2682;gene1…
cellular component	cell junction	39	10	gene4786;gene3340;gene2267;gene15450;gene1421;gene6277;gene4430;gene12517;gene2767;gene2768
cellular component	extracellular matrix	16	5	gene18952;gene19674;gene16782;gene17340;gene7443
cellular component	membrane-enclosed lumen	70	3	gene3558;PB.1555;gene3587
cellular component	macromolecular complex	686	59	PB.3909;gene9093;gene3558;PB.2085;gene5109;gene16544;gene3995;gene13065;gene1997;gene13844;gene18361;gene4412;gene7541;gene3973;gene14025;PB.1555;gene15592;gene15135;gene18159;gene11111;PB.4066;gene17622;gene12467;gene6948;gene2992;gene3496;gene1506;gene7100;gene13960;gene11110;gene3846;gene15172;gene13064;gene10703;gene19397;gene6586;gene8292;gene15291;PB.399;PB.162;gene13948;gene9262;gene10239;…
cellular component	organelle	989	116	gene4723;gene13960;gene7212;gene16835;PB.3987;gene18307;gene16836;gene1506;gene7100;gene3587;gene797;gene1584;gene3285;gene10486;gene10146;gene17622;gene15623;PB.4066;gene13144;gene3496;gene6948;gene10799;gene16432;gene13864;gene14025;gene3973;gene4048;gene15592;gene17081;gene11677;gene1201;gene19249;gene7539;PB.2085;gene3558;gene13513;gene51;gene7950;gene13844;gene18361;PB.792;PB.618;gene317;gen…
cellular component	extracellular matrix part	5	1	gene19674
cellular component	extracellular region part	19	6	gene19674;gene18952;gene16244;gene19697;gene17340;gene7443
cellular component	organelle part	427	51	gene3587;gene3846;gene15172;gene1506;gene7100;gene13960;gene18307;gene3496;gene15623;gene10146;gene17622;gene12467;PB.1555;gene15592;gene15135;gene7541;gene12206;gene3973;gene14025;gene13065;gene3995;gene1997;gene13844;gene18361;PB.3909;gene5109;PB.2085;gene3558;gene9093;gene14795;gene6366;gene5858;gene18621;PB.618;gene3645;gene13287;gene13910;gene7099;gene13850;gene19674;gene17765;gene11888;gene…
cellular component	membrane part	563	74	gene18427;gene4736;gene19174;gene19258;gene19185;gene5858;gene2267;gene5005;gene7516;gene13910;gene13261;gene10231;gene10581;PB.797;gene16179;gene7549;gene15291;gene13064;gene8292;gene3233;gene7517;gene17649;gene15212;gene9236;gene11299;gene14851;gene13359;gene18441;gene562;gene5391;gene565;gene19315;gene6253;gene5109;gene9468;gene8317;gene3995;gene13065;gene15450;gene6416;gene10443;gene5580;gene…
cellular component	synapse part	37	5	gene2267;gene6222;gene15450;gene1421;gene19674
cellular component	cell part	1450	170	gene450;gene5892;gene13214;gene11045;gene13948;PB.1777;gene12517;PB.2026;gene19389;gene15450;gene14141;gene317;gene18621;gene10161;gene2405;gene11888;gene6713;gene17081;gene15592;gene1201;gene15341;gene11245;gene19249;gene7539;gene6031;gene3558;gene14556;gene1421;gene18756;gene10486;gene4909;gene4723;gene7212;gene13960;gene11110;gene1506;gene10799;gene6222;gene10146;gene15623;gene5513;gene6920;ge…
cellular component	synapse	44	5	gene2267;gene6222;gene1421;gene15450;gene19674
molecular function	protein binding transcription factor activity	24	2	gene6058;PB.1555
molecular function	nucleic acid binding transcription factor activity	134	30	gene1584;gene10185;gene16836;gene4723;gene16835;gene7212;gene9619;gene11222;gene10161;gene2544;gene10948;gene4278;gene867;gene11677;gene11540;gene17081;gene944;gene6920;gene1201;gene15426;gene15869;gene13864;gene286;gene13948;gene14395;gene11428;gene2191;gene7640;gene183;gene7539
molecular function	catalytic activity	2595	453	gene3078;gene18573;gene14795;gene10839;gene16732;gene13910;gene770;gene14015;gene3116;gene11883;gene5871;gene10239;gene15987;gene19740;PB.3812;gene1898;gene11716;gene15779;PB.4207;PB.1901;gene13064;gene9008;gene17632;gene17364;gene9166;gene5266;gene7009;gene16344;gene10461;gene1794;gene10210;gene3846;gene6587;gene15172;gene18849;gene15843;gene3096;gene14851;gene14350;gene9665;gene5391;gene17734;g…
molecular function	receptor activity	119	29	gene3340;gene10231;gene12342;gene18952;gene2737;gene11677;gene17081;gene1201;PB.2224;gene3553;gene14556;gene183;gene9468;gene3899;gene4776;gene16836;gene16835;gene19174;gene1421;gene15212;gene13360;gene4278;gene18401;gene13359;gene7052;gene2544;gene10161;gene3496;gene4602
molecular function	guanyl-nucleotide exchange factor activity	18	3	gene13138;gene16289;gene6031
molecular function	structural molecule activity	181	33	gene15116;gene5494;gene7621;gene18785;gene819;gene10239;gene8157;gene10581;gene10865;gene7099;gene13910;gene6636;gene6;gene9720;gene19674;gene12239;gene9190;gene9093;gene2853;gene18159;gene3493;gene15135;gene18952;gene4412;gene4376;gene18784;gene15115;gene15580;gene6432;gene116;gene3846;gene7100;gene13960
molecular function	transporter activity	290	29	gene496;gene13960;gene3285;gene2267;gene1421;gene15450;gene5858;gene18441;gene7048;gene17622;gene13261;gene13910;gene17734;gene19800;gene14025;gene3116;gene10581;PB.797;gene6559;gene10627;gene13379;gene6253;PB.3244;PB.4521;gene17850;gene15291;gene13962;PB.792;gene4185
molecular function	binding	2338	351	gene14517;gene9290;gene4907;gene1962;gene6058;gene18065;gene16647;gene508;PB.4521;gene3023;gene2138;gene5654;gene853;gene16925;gene14019;gene11044;gene944;gene659;gene15135;gene3801;gene13287;gene15243;gene17628;gene1086;gene3597;gene19185;gene8292;gene17360;gene3782;gene4185;gene2191;gene3179;gene15271;gene10581;gene8893;gene11548;gene2050;gene5151;PB.4006;PB.2771;gene10160;gene9416;gene3155;gen…
molecular function	electron carrier activity	43	9	gene5109;gene8894;gene8317;gene11890;gene8827;gene9157;gene17649;PB.1868;gene9342
molecular function	antioxidant activity	32	7	gene16465;gene17384;gene15256;gene3965;gene10689;gene17383;PB.882
molecular function	metallochaperone activity	1	0
molecular function	enzyme regulator activity	74	5	gene19697;gene2070;gene6922;gene19795;gene13722
molecular function	receptor regulator activity	2	0
molecular function	molecular transducer activity	162	36	gene13360;gene1609;gene18401;gene2768;gene4602;gene7470;gene10161;gene9619;gene19174;gene9535;gene2777;gene3553;gene183;gene3899;gene3340;gene10231;PB.2224;gene7052;gene4278;gene13359;gene9416;gene2544;gene3496;gene4776;gene16836;gene16835;gene1421;gene15212;gene14556;gene2767;gene9468;gene2737;gene18952;gene1201;gene11677;gene17081
biological process	reproduction	58	10	gene53;PB.618;gene3973;gene13948;gene16244;gene3496;gene6222;gene13287;gene19674;gene12517
biological process	immune system process	18	5	gene19674;gene8534;gene13948;gene3496;gene11677
biological process	metabolic process	2982	473	gene8317;gene13065;gene18685;gene2578;gene9541;gene19575;gene3465;gene1267;gene9093;gene5109;gene0;gene12484;gene4974;gene360;PB.1714;gene17362;gene18159;gene7979;gene7299;gene286;gene6470;gene19739;gene16632;gene16678;gene2012;gene4313;gene10890;gene4586;gene19347;gene1469;gene19649;gene4798;gene17649;PB.4186;gene183;PB.3517;PB.399;gene11499;gene6586;gene10703;gene15905;gene15527;gene14103;gene1…
biological process	cellular process	2339	279	gene18573;gene7470;gene13910;gene17518;gene19674;gene10839;gene10627;gene5871;gene10239;gene3116;gene5266;gene17632;gene9166;gene13064;PB.1901;gene15843;gene3846;gene6587;gene15172;gene10461;gene7009;gene4278;gene6253;PB.1555;gene17734;gene9468;gene3596;gene3945;gene2392;gene6366;gene8641;gene1140;gene7576;PB.618;gene14095;gene8132;PB.162;gene1432;gene8534;gene3340;PB.4277;gene8160;gene3752;PB.40…
biological process	reproductive process	48	9	gene13948;gene1506;gene3973;PB.618;gene53;gene12517;gene19674;gene13287;gene3496
biological process	biological adhesion	57	19	gene15341;gene15342;gene12530;gene565;gene19389;gene12517;gene13215;gene7518;gene9468;gene14446;gene7517;gene18427;gene11753;gene19185;gene5568;gene7516;gene19455;gene18229;gene2992
biological process	signaling	322	51	gene18401;gene19674;gene1609;gene5898;gene13360;gene7470;gene10161;gene4602;gene18371;gene19174;gene3597;gene3553;gene8231;gene13107;gene3965;gene3899;gene183;gene10231;gene3340;gene9734;PB.2224;gene13359;gene4278;gene7052;gene2544;gene3496;gene6222;gene9416;gene16835;gene4776;gene16836;gene2964;gene7443;gene15212;gene1421;gene4967;gene6031;gene14556;gene17340;gene16544;gene5654;gene9468;PB.837;g…
biological process	multicellular organismal process	184	42	gene7443;gene15172;gene1584;gene642;gene1506;gene3496;gene6222;gene7620;gene9416;gene13359;gene11677;gene5362;gene12342;gene15341;gene3973;gene13138;gene14395;gene18952;gene17340;gene3945;gene13065;gene14556;gene6366;gene53;gene10794;PB.618;gene16244;gene7099;gene13287;gene19674;gene7596;gene6495;gene6920;gene9734;gene11716;gene3340;gene13948;gene8231;gene12517;gene3553;gene13064;gene8292
biological process	developmental process	193	43	gene13948;gene3340;gene6495;gene6920;gene9734;gene11716;gene12517;gene3553;gene15291;gene3965;gene8231;gene10794;PB.618;gene6366;gene53;gene4887;gene7596;gene19674;gene13287;gene7099;gene14395;gene12342;gene15341;gene13138;gene3973;gene5362;gene17383;gene11677;gene14556;gene19838;gene16544;gene17340;gene3945;gene1506;gene4967;gene1584;gene10486;gene7443;gene10548;gene9200;gene9416;gene7620;gene34…
biological process	growth	25	2	gene19674;gene11677
biological process	locomotion	37	11	gene53;gene6495;gene15172;gene13948;PB.618;gene13138;gene3973;gene13287;gene9416;gene3496;gene19674
biological process	single-organism process	1739	277	gene3285;gene18307;gene16835;gene1803;gene4091;gene2393;gene17622;gene4800;gene17424;gene7052;gene15783;PB.1868;gene14025;gene1229;gene15509;gene17340;gene4751;gene19838;PB.2085;gene9535;gene3645;gene5898;gene18401;gene18904;PB.3244;gene1141;gene19199;gene6844;gene19397;gene4585;gene7569;PB.3842;gene3421;gene9845;gene18441;gene7092;gene11111;gene6380;gene14983;gene9342;gene13379;gene13138;gene122…
biological process	biological phase	1	1	gene9166
biological process	rhythmic process	3	1	gene13948
biological process	response to stimulus	520	76	gene7052;gene6222;gene9416;gene2544;gene3496;gene1506;gene16835;gene642;gene4776;gene16836;gene1087;gene1421;gene14556;gene6031;gene17340;gene17384;gene18952;gene15341;gene1201;gene17383;gene17081;gene11677;gene6713;gene18401;gene5898;gene4602;gene10161;gene9535;gene14943;gene2777;gene3553;gene3965;gene3899;gene13107;gene14942;gene13948;gene8534;gene3340;PB.2224;gene19227;gene9734;gene19225;gene1…
biological process	localization	584	63	gene15450;gene5858;gene53;gene2267;PB.618;gene1125;gene13910;gene13261;gene3645;gene730;gene5580;gene19674;gene7549;gene14531;PB.3244;gene6920;gene10627;gene3116;gene11510;gene19800;gene16179;PB.797;gene10581;gene19732;gene1422;gene13948;gene4185;gene1791;gene7176;gene15291;gene17850;gene1421;gene15172;gene9236;gene3285;PB.1546;gene13796;gene496;gene13960;gene2964;gene3496;gene16435;gene10146;gen…
biological process	multi-organism process	43	11	gene13948;PB.618;gene8534;gene13138;gene3973;gene53;gene19674;gene12517;gene6222;gene13287;gene3496
biological process	biological regulation	828	107	gene5898;gene18401;gene867;gene10161;gene10948;gene4602;gene6922;gene317;PB.618;gene14943;gene6366;gene4073;gene3553;gene2777;gene13107;gene7640;gene3899;gene3965;gene3340;gene8534;gene13722;gene14942;gene13948;gene1422;gene5990;gene9734;gene11540;gene8472;PB.2224;gene17424;gene7052;gene19795;gene2544;gene3496;gene13144;gene2992;gene9416;gene16836;gene4776;gene4723;gene7212;gene16835;gene1506;gen…
biological process	cellular component organization or biogenesis	309	43	PB.618;gene4887;gene53;gene17765;gene19674;gene13910;gene7099;gene13287;gene3645;gene2768;gene8157;gene3340;gene10581;gene10239;gene13948;gene6495;gene12517;gene8292;gene13064;gene5875;gene13960;gene7100;gene1506;gene15172;gene3846;gene12467;gene3496;gene2128;gene6222;gene12206;gene13138;gene3973;gene15341;gene584;gene15135;gene11677;gene15592;gene19838;gene2767;gene9093;gene13065;gene1997;gene16…
